# Supplementary material for: Exploring the prevalence and chest CT predictors of Long COVID in children: a comprehensive study from Shanghai and Linyi
Source: Front Pediatr. 2024 Aug 7;12:1420196. doi: 10.3389/fped.2024.1420196 (PMC11335557; doi:10.3389/fped.2024.1420196)
Supplement: Supplementary file 1 [file Datasheet1.csv]

姓名	出生日期（XX年XX月XX日）	性别	单位	门诊号	病人来源	联系电话	湿疹/特应性皮炎	鼻炎	哮喘/喘息	食物过敏	其他基础疾病（如有，需要填写）	CT检查前一个月内使用吸入激素抗哮喘治疗	胸部CT检查时间（XX年/XX月/XX日）	胸部CT描述	胸部CT影像学特征（多选）	病毒病原（抗原/核酸诊断，多选）	合并其他病原（多选）	主要症状（多选）	主要诊断（多选）	吸氧	呼吸机	以后为随访信息，统计时间为2022/12~2023/5	使用吸入激素	发热次数	呼吸道感染次数	喘息次数	肺炎次数	住院次数	第二次患新冠	超过一个月的咳嗽	超过两个月的咳嗽	长新冠（多选）	如果出现长新冠的症状，请描述每一个症状持续的时间	备注
1001	2014-1-22	1 男	2 上海儿童医学中心	41282406	1 门诊	15721502630	0 无	1 有	0 无	0 无	腺样体肥大	2 不详	2023-1-4	胸廓对称。纵隔居中。心脏大小正常。气管隆突清晰，气管、左右主支气管未见明显狭窄、扩张。两肺野清晰。附见：肝脏密度偏低，CT值约36~42Hu。	7 正常	1 新冠(包括疑似), 11 未检出	0 无	14 胸闷, 15 胸痛	1上呼吸道感染	0 无	0 无		3 一到三个月	0	0	0	0	0	2不详	0 否	0 否	0 无		主要症状：胸闷、胸痛
1002	2014-5-20	1 男	2 上海儿童医学中心	40548063	1 门诊	13052076716	1 有	1 有	1 有	0 无		2 不详	2023-1-4	胸廓对称。纵隔居中。心脏大小正常。气管隆突清晰，气管、左右主支气管未见明显异常狭窄、扩张。右肺上叶后段见小结节样密度增高影。	9 肺结节	1 新冠(包括疑似), 11 未检出	0 无	2 咳嗽, 12 肌肉疼痛	4 肺炎	0 无	0 无		0 否	0	2	0	0	0	0 否	0 否	0 否	0 无
1003	2007-11-20	2 女	2 上海儿童医学中心	66440433	1 门诊	13671916871	0 无	0 无	0 无	0 无		0 无	2023-1-4	胸廓对称。纵隔剧中。心脏大小正常。气管隆突清晰，气管、左右主支气管未见明显异常狭窄、扩张。左肺上叶条索影。	5 索条状影	1 新冠(包括疑似), 11 未检出	0 无	1 发热, 2 咳嗽, 6 咽痛, 14 胸闷	22 其他	0 无	0 无		0 否	0	0	0	0	0	0 否	0 否	0 否	0 无		主要诊断：胸闷待查
1004	2018-11-29	2 女	2 上海儿童医学中心	65076293	1 门诊	18071990366	0 无	0 无	0 无	0 无		0 无	2023-1-6	胸廓对称。两侧腋下小淋巴结。纵隔居中。心脏大小正常。气管隆突清晰，气管，左右主支气管未见明显异常狭窄、扩张。两肺纹理增多、粗。	6 两肺纹理增粗	1 新冠(包括疑似), 11 未检出	0 无	1 发热, 2 咳嗽	2 支气管炎（无喘息）	0 无	0 无		1 两周以内	0	0	0	0	0	2不详	0 否	0 否	0 无
1005	2014-10-22	2 女	2 上海儿童医学中心	66441758	1 门诊	13605748195	0 无	1 有	0 无	0 无		0 无	2023-1-6	胸廓对称，两侧腋下小淋巴结。纵隔居中。心脏大小正常。气管隆突清晰，气管、左右主支气管未见明显狭窄、扩张。两肺纹理稍粗。	6 两肺纹理增粗	1 新冠(包括疑似), 11 未检出	0 无	2 咳嗽	2 支气管炎（无喘息）, 1上呼吸道感染	0 无	0 无		0 否	0	2	0	0	0	0 否	1 是	0 否	3 慢性咳嗽, 4 脑雾（注意力不集中/记忆力下降）, 8 疲劳	慢性咳嗽1月，注意力不集中1月，疲劳1月
1006	2019-10-11	1 男	2 上海儿童医学中心	66404802	1 门诊	13916220271	1 有	0 无	0 无	0 无		0 无	2023-1-6	胸廓对称，纵隔居中，两侧肺门影不大，心脏大小形态如常，两侧支气管血管束增粗，胸膜无明显增厚，胸壁未见异常。所示气管、双侧主支气管及其分支形态正常，未见明显狭窄或闭塞。	8 血管束增粗	1 新冠(包括疑似), 11 未检出	0 无	1 发热, 2 咳嗽	2 支气管炎（无喘息）	0 无	0 无		3 一到三个月	4	3	0	1	1	0 否	1 是	0 否	3 慢性咳嗽	慢性咳嗽1个月
1007	2017-6-5	2 女	2 上海儿童医学中心	41098068	1 门诊	13917583257	1 有	1 有	1 有	1 有		1 有	2023-1-6	胸廓对称，纵隔居中，两侧肺门影不大，心脏大小形态如常，两侧支气管血管束增粗，右肺下叶少许索条影，胸膜无明显增厚，胸壁未见异常。所示气管、双侧主支气管及其分支形态正常，未见明显狭窄或闭塞。	8 血管束增粗, 5 索条状影	1 新冠(包括疑似), 11 未检出	0 无	1 发热, 2 咳嗽	1上呼吸道感染, 2 支气管炎（无喘息）, 22 其他, 1上呼吸道感染, 2 支气管炎（无喘息）, 22 其他	0 无	0 无		3 一到三个月	3	2	0	0	0	0 否	1 是	0 否	3 慢性咳嗽	1月	主要诊断：新冠感染后气道高反应
1008	2014-9-1	1 男	2 上海儿童医学中心	66426079	1 门诊	15189926840	0 无	1 有	1 有	0 无		1 有	2023-1-6	胸廓对称，纵隔居中，两侧肺门影不大，心脏大小形态如常，两侧支气管血管束分布正常，两肺上叶少许条索影，胸膜无明显增厚，胸壁未见异常。所示气管、双侧主支气管及其分支形态正常，未见明显狭窄或闭塞。	5 索条状影	1 新冠(包括疑似), 11 未检出	0 无	1 发热	1上呼吸道感染	0 无	0 无		4 四到六个月	0	2	0	0	0	0 否	0 否	0 否	0 无
1009	2011-2-16	1 男	2 上海儿童医学中心	40935627	1 门诊	13801913857	0 无	1 有	0 无	0 无		0 无	2023-1-6	胸廓对称。纵隔居中。心脏大小正常。气管隆突清晰，气管、左右主支气管未见明显狭窄、扩张。两肺野清晰。	7 正常	1 新冠(包括疑似), 11 未检出	0 无	1 发热, 2 咳嗽, 6 咽痛	2 支气管炎（无喘息）, 22 其他	0 无	0 无		1 两周以内	1	1	0	0	0	0 否	0 否	0 否	15 肌肉疼痛	新冠感染期间2周	主要诊断：新冠感染后气道高反应
1010	2015-2-6	2 女	2 上海儿童医学中心	40921368	1 门诊	18621038072	0 无	1 有	1 有	0 无		1 有	2023-1-6	胸廓对称，纵隔居中，两侧肺门影不大，心脏大小形态如常，两侧支气管血管束增粗，胸膜无明显增厚，胸壁未见异常。所示气管、双侧主支气管及其分支形态正常，未见明显狭窄或闭塞。	8 血管束增粗	1 新冠(包括疑似), 11 未检出	0 无	1 发热, 2 咳嗽, 3 喘息	6 哮喘急性发作, 22 其他	0 无	0 无		4 四到六个月	1	1	0	0	0	0 否	0 否	0 否	3 慢性咳嗽	咳嗽2周	主要诊断：新冠感染后气道高反应
1011	2015-9-21	2 女	2 上海儿童医学中心	66441959	1 门诊	13916861112	1 有	0 无	0 无	0 无		0 无	2023-1-6	胸廓对称，两侧腋下小淋巴结。纵隔居中。心脏大小正常。气管隆突清晰，胸廓入口处气道偏窄，余气管、左右主支气管未见明显狭窄、扩张。两肺纹稍多。	6 两肺纹理增粗, 31 胸廓入口处气道偏窄	11 未检出	0 无	2 咳嗽, 15 胸痛	22 其他	0 无	0 无		0 否	1	1	0	0	0	0 否	0 否	0 否	0 无		胸部CT影像学特征：胸廓入口处气道偏窄。主要诊断：变应性咳嗽
1012	2018-3-23	1 男	2 上海儿童医学中心	41270524	1 门诊	13685203306	0 无	0 无	0 无	0 无	腺样体肥大	0 无	2023-1-9	胸廓对称，两侧腋下小淋巴结。纵隔居中。心脏大小正常。气管隆突清晰，气管、左右主支气管未见明显狭窄、扩张。两肺纹理稍多，散在模糊小斑片影，右肺下叶背段（im98/177）、左肺上叶舌段（im106/177）见直径约2~3mm结节，左侧胸膜局部增厚。	2 斑片影, 9 肺结节, 6 两肺纹理增粗, 32局部胸膜增厚	1 新冠(包括疑似)	0 无	1 发热, 2 咳嗽	1上呼吸道感染	0 无	0 无		0 否	2	2	0	0	0	0 否	1 是	1 是	3 慢性咳嗽	慢性咳嗽2个月	特征：胸膜局部增厚
1013	2016-4-20	2 女	2 上海儿童医学中心	41277892	1 门诊	17621096600	0 无	0 无	0 无	0 无		0 无	2023-1-9	胸廓对称，两侧腋下小淋巴结。纵隔居中。心脏大小正常。气管隆突清晰，气管、左右主支气管未见明显异常狭窄、扩张。两肺纹理清晰。	7 正常	1 新冠(包括疑似)	0 无	1 发热, 14 胸闷	22 其他	0 无	0 无		1 两周以内	1	1	1	0	0	0 否	0 否	0 否	6 心悸	2周	主要诊断：气短
1014	2018-11-12	2 女	2 上海儿童医学中心	41256463	1 门诊	15021361049	0 无	0 无	1 有	0 无		1 有	2023-1-9	胸廓对称，两侧腋下小淋巴结，纵隔居中。心脏大小正常。气管隆突清晰，气管、左右主支气管未见明显狭窄、扩张。两肺纹理稍多。	6 两肺纹理增粗	1 新冠(包括疑似)	0 无	1 发热, 3 喘息	6 哮喘急性发作	0 无	0 无		1 两周以内	1	1	1	0	0	2不详	0 否	0 否	0 无
1015	2022-7-22	2 女	2 上海儿童医学中心	66385761	1 门诊	15851382550	0 无	0 无	0 无	0 无		0 无	2023-1-9	胸廓对称，纵隔居中，两侧肺门影不大，心脏大小形态如常，两侧支气管血管束增粗，两肺上叶及两肺下叶见条片及条索模糊影 ，胸膜无明显增厚，胸壁未见异常。所示气管、双侧主支气管及其分支形态正常，未见明显狭窄或闭塞。	8 血管束增粗, 5 索条状影	1 新冠(包括疑似)	0 无	1 发热, 2 咳嗽, 9 腹泻, 3 喘息	4 肺炎	0 无	0 无		1 两周以内	1	1	0	1	0	0 否	0 否	0 否	0 无
1016	2015-6-16	2 女	2 上海儿童医学中心	40919812	1 门诊	13564645388	0 无	0 无	1 有	0 无		1 有	2023-1-9	胸廓对称，两侧腋下小淋巴结。纵隔居中。心脏大小正常。气管隆突清晰，气管、左右主支气管未见明显狭窄、扩张。两肺纹理稍多，两肺上叶、左肺下叶散在模糊斑片、点影。	6 两肺纹理增粗, 2 斑片影	1 新冠(包括疑似)	0 无	1 发热	4 肺炎, 1上呼吸道感染, 6 哮喘急性发作	0 无	0 无		4 四到六个月	1	1	0	0	0	0 否	1 是	0 否	3 慢性咳嗽	慢性咳嗽1个月
1017	2018-6-19	1 男	2 上海儿童医学中心	40973323	1 门诊	13601645241	0 无	1 有	1 有	0 无		1 有	2023-1-9	胸廓对称，两侧腋下小淋巴结。纵隔居中。心脏大小正常。气管隆突清晰，气管、左右主支气管未见明显异常狭窄、扩张。两肺纹理稍多。	6 两肺纹理增粗	1 新冠(包括疑似)	0 无	1 发热, 2 咳嗽, 1 发热, 2 咳嗽, 1 发热, 2 咳嗽, 1 发热, 2 咳嗽	1上呼吸道感染, 6 哮喘急性发作	0 无	0 无		4 四到六个月	1	1	1	0	0	0 否	0 否	0 否	2 运动后不适, 4 脑雾（注意力不集中/记忆力下降）, 10 胃肠道症状, 20 反复呼吸道感染	运动后不适：3个月；脑雾：2个月；胃肠道症状：1个月；其他：更容易发生呼吸道感染
1018	2019-4-3	1 男	2 上海儿童医学中心	40906927	1 门诊	13818639862	0 无	1 有	0 无	0 无		0 无	2023-1-9	胸廓对称，两侧腋下小淋巴结。纵隔居中。心脏大小正常。气管隆突清晰，气管、左右主支气管未见明显异常狭窄、扩张。两肺纹理稍多。	6 两肺纹理增粗	1 新冠(包括疑似)	0 无	1 发热, 2 咳嗽	1上呼吸道感染, 2 支气管炎（无喘息）	0 无	0 无		0 否	0	0	0	0	0	0 否	0 否	0 否	0 无
1019	2018-4-6	2 女	2 上海儿童医学中心	66443339	1 门诊	13916144180	0 无	1 有	0 无	0 无		0 无	2023-1-8	双侧胸廓骨骼及软组织未见明显异常。纵隔居中，纵隔结构清晰。心脏大小正常。气管通畅，隆突清晰。两肺下叶背段及后基底段见斑片状密实模糊影，边缘模糊。双侧胸腔未见明显积液。气道重建显示支气管走行分支正常，未见明显异常狭窄。	2 斑片影	1 新冠(包括疑似)	0 无	1 发热	4 肺炎, 22 其他	0 无	0 无		0 否	2	2	2	0	0	0 否	0 否	0 否	6 心悸, 20 反复呼吸道感染	心悸：6个月；其他：更容易发生呼吸道感染	主要诊断：冠状病毒感染
1020	2015-12-28	1 男	2 上海儿童医学中心	64470647	1 门诊	15821005497	1 有	1 有	1 有	0 无		1 有	2023-1-9	胸廓对称，两侧腋下小淋巴结。纵隔居中。心脏大小正常。气管隆突清晰，气管、左右主支气管未见明显异常狭窄、扩张。两肺纹理稍多，左肺下叶少许纤维条索灶，右肺下叶背段（im78/185）见直径约1.5mm小结节，右肺下叶后基底段（im123/185）见直径约2.1mm小结节。	5 索条状影, 9 肺结节	1 新冠(包括疑似)	0 无	1 发热, 2 咳嗽, 8 呕吐	1上呼吸道感染, 6 哮喘急性发作, 22 其他	0 无	0 无		4 四到六个月	0	0	0	0	0	0 否	0 否	0 否	17 咽喉疼痛	咽喉疼痛：1个月	主要诊断：鼻窦炎
1021	2020-9-10	2 女	2 上海儿童医学中心	66380108	1 门诊	18360776590	1 有	1 有	0 无	0 无		0 无	2023-1-9	胸廓对称，两侧腋下小淋巴结。纵隔居中。心脏大小正常。气管隆突清晰，气管、左右主支气管未见明显异常狭窄、扩张。两肺纹理稍多。	6 两肺纹理增粗	1 新冠(包括疑似)	1 肺炎支原体	1 发热, 2 咳嗽	2 支气管炎（无喘息）, 1上呼吸道感染, 22 其他	0 无	0 无		0 否	0	0	0	0	0	2不详	0 否	0 否	0 无		主要诊断：变应性咳嗽，冠状病毒感染【恢复期】
1022	2021-3-22	1 男	2 上海儿童医学中心	65136203	1 门诊	13816119667	1 有	0 无	0 无	0 无		0 无	2023-1-9	胸廓对称，纵隔居中，两侧肺门影不大，心脏大小形态如常，胸膜无明显增厚，胸壁未见异常。所示气管、双侧主支气管及其分支形态正常，未见明显狭窄或闭塞。两肺纹理多，左上肺见胸膜下小结节影，直径约1.2mm。	6 两肺纹理增粗, 9 肺结节	1 新冠(包括疑似)	0 无	1 发热, 2 咳嗽	2 支气管炎（无喘息）, 22 其他	0 无	0 无		2 两到四周	4	4	0	0	0	2不详	0 否	0 否	10 胃肠道症状, 16 关节疼痛	胃肠道症状：1周；关节疼痛：1周	主要诊断：冠状病毒感染【恢复期】；长新冠：胆子变小，生病好后还会持续一段时间。
1023	2018-11-8	1 男	2 上海儿童医学中心	66426563	1 门诊	13681948005	0 无	0 无	1 有	1 有		1 有	2023-1-9	胸廓对称，纵隔居中，两侧肺门影不大，心脏大小形态可，两肺透亮度欠均匀，两肺纹理多。所示气管、双侧主支气管及其分支形态正常，未见明显狭窄或闭塞。	33 两肺透亮度欠均匀	11 未检出	0 无	3 喘息	6 哮喘急性发作	0 无	0 无		4 四到六个月	1	1	0	0	0	0 否	0 否	0 否	0 无		胸部CT特征：两肺透亮度欠均匀
1024	2018-8-29	1 男	2 上海儿童医学中心	41251536	1 门诊	13916373860	0 无	0 无	1 有	0 无		0 无	2023-1-9	胸廓对称，两侧腋下小淋巴结。纵隔居中。心脏大小正常。气管隆突清晰，气管、左右主支气管未见明显异常狭窄、扩张。两肺纹理稍多，右肺下叶胸膜下（im91/153）见直径约为1.5mm小结节，左肺下叶胸膜下（im98/153）见直径约2.0mm小结节。	6 两肺纹理增粗, 9 肺结节	1 新冠(包括疑似)	0 无	1 发热, 2 咳嗽	2 支气管炎（无喘息）	0 无	0 无		2 两到四周	2	2	0	1	0	0 否	1 是	0 否	3 慢性咳嗽, 14 睡眠障碍	慢性咳嗽：1个月；睡眠障碍：6个月
1025	2020-10-22	1 男	2 上海儿童医学中心	41114824	1 门诊	13611987846	0 无	0 无	0 无	0 无		0 无	2023-1-9	胸廓对称。纵隔居中。心脏大小正常。气管隆突清晰，气管、左右主支气管未见明显异常狭窄、扩张。两肺野清晰。	7 正常	1 新冠(包括疑似)	0 无	2 咳嗽, 3 喘息	22 其他	0 无	0 无		1 两周以内	0	0	3	0	0	0 否	0 否	0 否	2 运动后不适, 20 反复呼吸道感染, 22 过敏症状变严重	运动后不适：1个月，其他：抵抗力变差，过敏原增加	主要诊断：急性喘息性支气管炎
1026	2020-8-18	1 男	2 上海儿童医学中心	66313374	1 门诊	15921530819	0 无	0 无	0 无	0 无		0 无	2023-1-9	胸廓对称，纵隔居中，纵隔内结构清晰。心脏大小正常。气管隆突清晰，气管、左右主支气管未见明显狭窄、扩张。两肺纹理增多；右肺下叶局限性透亮度增高。	6 两肺纹理增粗, 23 空气潴留	1 新冠(包括疑似)	0 无	1 发热, 2 咳嗽	22 其他	0 无	0 无		2 两到四周	2	4	2	0	0	0 否	0 否	0 否	18 皮疹	6个月（断断续续）	主要诊断：急性喘息性支气管炎
1027	2012-10-25	1 男	2 上海儿童医学中心	41120072	1 门诊	18516512467	0 无	0 无	0 无	0 无		0 无	2023-1-9	胸廓对称。纵隔居中，纵隔结构清晰。心脏大小正常。气管隆突清晰，气管、左右主支气管未见明显异常狭窄、扩张。两肺纹多；右肺见小斑片模糊影，右肺下局限性透亮度增高。	6 两肺纹理增粗, 2 斑片影, 23 空气潴留	1 新冠(包括疑似)	1 肺炎支原体	2 咳嗽	4 肺炎	0 无	0 无		3 一到三个月	0	0	0	0	0	0 否	1 是	0 否	3 慢性咳嗽	2个月
1028	2019-7-16	1 男	2 上海儿童医学中心	65096699	1 门诊	18259041904	0 无	1 有	0 无	0 无		0 无	2023-1-9	胸廓对称。纵隔居中，纵隔结构清晰。心脏大小正常。气管隆突清晰，气管、左右主支气管未见明显异常狭窄、扩张。两肺野清晰。	7 正常	1 新冠(包括疑似)	0 无	2 咳嗽	1上呼吸道感染, 22 其他	0 无	0 无		1 两周以内	2	1	0	0	0	0 否	1 是	1 是	8 疲劳	疲劳2个月	主要诊断：冠状病毒感染，慢性咳嗽，过敏性鼻炎
1029	2015-11-3	2 女	2 上海儿童医学中心	64580264	2 住院	13636467881	0 无	0 无	0 无	0 无		0 无	2023-1-9	胸廓对称。纵隔居中，纵隔结构清晰。心脏大小正常。气管隆突清晰，气管、左右主支气管未见明显异常狭窄、扩张。两肺纹多；左肺下叶见斑片状模糊影及密实影。	6 两肺纹理增粗, 3 实变/气腔实变, 2 斑片影	1 新冠(包括疑似)	1 肺炎支原体	1 发热, 2 咳嗽	4 肺炎	0 无	0 无		0 否	2	2	0	0	0	0 否	0 否	0 否	0 无		主要诊断：冠状病毒感染
1030	2018-4-17	1 男	2 上海儿童医学中心	64531424	1 门诊	13772108435	0 无	0 无	1 有	0 无		1 有	2023-1-9	胸廓对称。纵隔居中，纵隔结构清晰。心脏大小正常。气管隆突清晰，气管、左右主支气管未见明显异常狭窄、扩张。两肺野清晰。	7 正常	1 新冠(包括疑似)	0 无	1 发热, 2 咳嗽	22 其他	0 无	0 无		3 一到三个月	1	1	0	0	0	0 否	0 否	0 否	0 无		主要诊断：哮喘，鼻窦炎，变应性咳嗽，冠状病毒感染
1031	2013-5-2	1 男	2 上海儿童医学中心	40454595	1 门诊	13564457404	0 无	1 有	1 有	0 无		0 无	2023-1-9	胸廓对称。纵隔居中，纵隔结构清晰。心脏大小正常。气管隆突清晰，气管、左右主支气管未见明显异常狭窄、扩张。两肺野清晰。	7 正常	1 新冠(包括疑似)	0 无	1 发热, 2 咳嗽	2 支气管炎（无喘息）	0 无	0 无		0 否	0	3	0	0	0	0 否	0 否	0 否	4 脑雾（注意力不集中/记忆力下降）	1个月	主要诊断：冠状病毒感染，变应性鼻炎，变应性咳嗽
1032	2007-6-19	1 男	2 上海儿童医学中心	40961009	1 门诊	13585825802	0 无	0 无	0 无	0 无		0 无	2023-1-9	胸廓对称。纵隔居中，纵隔结构清晰。心脏大小正常。气管隆突清晰，气管、左右主支气管未见明显异常狭窄、扩张。右肺野清晰，左肺上叶下舌段见少许条片模糊影。	5 索条状影, 2 斑片影	1 新冠(包括疑似)	0 无	1 发热, 2 咳嗽	2 支气管炎（无喘息）	0 无	0 无		1 两周以内	0	0	0	0	0	0 否	0 否	0 否	0 无		主要诊断：冠状病毒感染
1033	2007-12-21	1 男	2 上海儿童医学中心	64881467	1 门诊	13611891703	0 无	1 有	1 有	0 无		0 无	2023-1-9	胸廓对称。纵隔居中，纵隔结构清晰。心脏大小正常。气管隆突清晰，气管、左右主支气管未见明显异常狭窄、扩张。两肺野清晰。	7 正常	1 新冠(包括疑似)	0 无	1 发热, 2 咳嗽	22 其他	0 无	0 无		0 否	0	0	0	0	0	2不详	1 是	0 否	3 慢性咳嗽	1个月	主要诊断：冠状病毒感染，变应性鼻炎，变应性咳嗽
1034	2017-6-23	1 男	2 上海儿童医学中心	41113016	1 门诊	13764290605	0 无	0 无	0 无	0 无		0 无	2023-1-10	胸廓对称，两侧腋下小淋巴结。纵隔居中。心脏大小正常。气管隆突清晰，气管、左右主支气管未见明显异常狭窄、扩张。两肺纹理多、粗，	6 两肺纹理增粗	1 新冠(包括疑似)	1 肺炎支原体	1 发热, 2 咳嗽	22 其他	0 无	0 无		1 两周以内	0	1	1	0	0	0 否	0 否	0 否	24 不愿意参加社交，喜欢一个人发呆	不愿意参加社交和运动，喜欢一个人发呆：3个月	主要诊断：慢性咳嗽
1035	2018-7-4	2 女	2 上海儿童医学中心	64825234	1 门诊	13917263446	0 无	0 无	0 无	0 无		0 无	2023-1-10	胸廓对称，两侧腋下小淋巴结。纵隔居中。心脏大小正常。气管隆突清晰，气管、左右主支气管未见明显异常狭窄、扩张。两肺纹理增多、粗。	6 两肺纹理增粗	1 新冠(包括疑似)	0 无	2 咳嗽	22 其他	0 无	0 无		0 否	0	1	0	1	0	0 否	0 否	0 否	0 无		主要诊断：慢性咳嗽，咳嗽变异性哮喘
1036	2021-1-2	2 女	2 上海儿童医学中心	66444258	2 住院	18014353777	0 无	0 无	0 无	0 无		0 无	2023-1-10	胸廓对称，两侧腋下小淋巴结。纵隔居中。心脏大小正常。气管隆突清晰，气管、左右主支气管未见明显异常狭窄、扩张。两肺透亮度欠均匀，胸膜下见多发小斑片磨玻璃样渗出。	1 磨玻璃影, 2 斑片影, 33 两肺透亮度欠均匀	1 新冠(包括疑似)	0 无	1 发热, 2 咳嗽, 9 腹泻	4 肺炎	0 无	0 无		0 否	0	2	0	0	0	0 否	0 否	0 否	1 嗅觉障碍/味觉障碍, 4 脑雾（注意力不集中/记忆力下降）, 10 胃肠道症状, 8 疲劳	味觉障碍6个月；注意力不集中6个月；胃肠道症状2个月：不愿意运动6个月	胸部CT特征：两肺透亮度欠均匀
1037	2014-1-20	2 女	2 上海儿童医学中心	41266221	2 住院	15221569068	0 无	0 无	0 无	0 无		0 无	2023-1-10	胸廓对称。纵隔居中。心脏大小正常。气管隆突清晰，气管、左右主支气管未见明显异常狭窄、扩张。两肺野清晰。	7 正常	11 未检出	0 无	8 恶心或呕吐, 9腹痛或腹泻, 14 胸闷, 15 胸痛, 4 呼吸急促/呼吸困难, 2 咳嗽		0 无	0 无		1 两周以内	2	2	2	0	0	0 否	0 否	0 否	2 运动后不适, 8 疲劳, 14 睡眠障碍	都是2~3个月	主要症状：恶心，轻微上腹痛
1038	2019-2-7	1 男	2 上海儿童医学中心	64410970	1 门诊	13817633061	0 无	1 有	0 无	0 无		0 无	2023-1-10	胸廓对称，两侧腋下小淋巴结。纵隔居中。心脏大小正常。气管隆突清晰，气管、左右主支气管未见明显异常狭窄、扩张。两肺纹理增多、粗，左肺下叶条索影。两肺下叶透亮度偏低。	6 两肺纹理增粗, 5 索条状影, 33 两肺透亮度欠均匀	1 新冠(包括疑似)	0 无	1 发热, 2 咳嗽	22 其他	0 无	0 无		0 否	3	3	0	1	1	1 是	0 否	0 否	2 运动后不适, 4 脑雾（注意力不集中/记忆力下降）, 8 疲劳, 11 异常动作	运动后不适，脑雾，疲劳：6个月；眨眼睛：半个月	胸部CT特征：两肺透亮度偏低；主要诊断：慢性咳嗽，变应性鼻炎
1039	2018-6-27	2 女	2 上海儿童医学中心	41193938	1 门诊	18601736046	0 无	0 无	0 无	0 无		0 无	2023-1-10	胸廓对称，两侧腋下小淋巴结。纵隔居中。心脏大小正常。气管隆突清晰，气管、左右主支气管未见明显异常狭窄、扩张。两肺透亮度欠均匀，左肺下叶上段胸膜下小囊泡。	33 两肺透亮度欠均匀 34 胸膜下小囊泡	1 新冠(包括疑似)	0 无	1 发热	22 其他	0 无	0 无		0 否	0	0	0	0	0	0 否	0 否	0 否	0 无		胸部CT特征：两肺透亮度欠均匀，左肺下叶胸膜下小囊泡；主要诊断：新冠感染后体格检查
1040	2014-6-5	2 女	2 上海儿童医学中心	41225555	1 门诊	13761800134	0 无	0 无	0 无	0 无		0 无	2023-1-11	胸廓对称，两侧腋下小淋巴结。纵隔居中。心脏大小正常。气管隆突清晰，气管、左右主支气管未见明显异常狭窄、扩张。两肺纹理稍多，右肺下叶后基底段见小斑片状致密影。	6 两肺纹理增粗, 2 斑片影	1 新冠(包括疑似)	0 无	2 咳嗽	4 肺炎	0 无	0 无		0 否	0	1	0	0	0	0 否	0 否	0 否	0 无
1041	2014-3-19	2 女	2 上海儿童医学中心	40928011	1 门诊	13764361876	0 无	0 无	1 有	0 无		0 无	2023-1-11	胸廓对称，两侧腋下小淋巴结。纵隔居中。心脏大小正常。气管隆突清晰，气管、左右主支气管未见明显异常狭窄、扩张。两肺纹理多，左肺下叶透亮度欠均匀。	6 两肺纹理增粗, 33 左肺透亮度欠均匀	1 新冠(包括疑似)	0 无	1 发热, 2 咳嗽	22 其他	0 无	0 无		2 两到四周	0	0	0	0	0	2不详	0 否	0 否	23 低烧半月余	低烧半个月	胸部CT特征：左肺下叶透亮度欠均匀；主要诊断：感染后咳嗽，咳嗽变异性哮喘
1042	2011-3-8	1 男	2 上海儿童医学中心	41123707	1 门诊	13816000620	0 无	1 有	0 无	0 无		0 无	2023-1-13	胸廓对称。纵隔居中，纵隔结构清晰。心脏大小正常。气管隆突清晰，气管、左右主支气管未见明显异常狭窄、扩张。两肺野清晰。	7 正常	1 新冠(包括疑似)	0 无	1 发热, 2 咳嗽, 14 胸闷	22 其他	0 无	0 无		2 两到四周	0	1	0	0	0	1 是	0 否	0 否	1 嗅觉障碍/味觉障碍, 8 疲劳, 18 皮疹	嗅觉障碍/味觉障碍4个月，疲劳1个月，皮疹2个月	主要诊断：感染后咳嗽，过敏性鼻炎
1043	2009-11-23	1 男	2 上海儿童医学中心	41138687	1 门诊	13816290098	0 无	1 有	0 无	0 无		0 无	2023-1-13	胸廓对称。纵隔居中，纵隔结构清晰。心脏大小正常。气管隆突清晰，气管、左右主支气管未见明显异常狭窄、扩张。两肺野清晰。	7 正常	1 新冠(包括疑似)	0 无	1 发热, 2 咳嗽, 14 胸闷	22 其他	0 无	0 无		0 否	2	1	0	0	0	1 是	0 否	0 否	4 脑雾（注意力不集中/记忆力下降）, 5 口干/口渴, 6 心悸, 8 疲劳, 14 睡眠障碍	都是6个月	主要诊断：感染后咳嗽
1044	2017-5-8	1 男	2 上海儿童医学中心	41083649	1 门诊	13761935805	0 无	0 无	0 无	0 无		0 无	2023-1-13	胸廓对称。纵隔居中，纵隔结构清晰。心脏大小正常，气管隆突清晰，气管、左右主支气管未见明显异常狭窄、扩张。两肺野清晰。	7 正常	1 新冠(包括疑似)	0 无	1 发热, 2 咳嗽, 8 呕吐	2 支气管炎（无喘息）	0 无	0 无		0 否	2	2	0	0	0	1 是	0 否	0 否	0 无
1045	2018-12-19	1 男	2 上海儿童医学中心	40932598	1 门诊	19901845320	0 无	0 无	0 无	0 无		0 无	2023-1-13	胸廓对称。纵隔居中。心脏大小正常。气管隆突清晰，气管、左右支气管未见明显异常狭窄、扩张。两肺下叶少许纤维条索灶。	5 索条状影	1 新冠(包括疑似)	0 无	1 发热, 2 咳嗽	4 肺炎	0 无	0 无		1 两周以内	1	1	1	1	1	0 否	0 否	0 否	8 疲劳, 11 异常动作	疲劳1周；眨眼睛3周
1046	2010-10-12	1 男	2 上海儿童医学中心	41139434	1 门诊	13248188838	0 无	0 无	0 无	0 无		0 无	2023-1-15	胸廓对称，两侧腋下小淋巴结。纵隔居中。心脏大小正常。气管隆突清晰，气管、左右主支气管未见明显异常狭窄、扩张。两肺纹理清晰。	7 正常	1 新冠(包括疑似)	0 无	1 发热, 2 咳嗽	2 支气管炎（无喘息）	0 无	0 无		0 否	2	2	2	0	0	0 否	1 是	1 是	2 运动后不适	运动后不适4个月
1047	2018-7-6	2 女	2 上海儿童医学中心	66368455	1 门诊	15800643141	0 无	1 有	0 无	0 无		0 无	2023-1-16	胸廓对称。纵隔居中，纵隔结构清晰。心脏大小正常。气管隆突清晰，气管、左右主支气管未见明显异常狭窄、扩张。两肺纹理增多；两肺下叶胸膜下小圆形含气囊腔影。	6 两肺纹理增粗, 23 空气潴留	1 新冠(包括疑似)	1 肺炎支原体	1 发热, 2 咳嗽	22 其他	0 无	0 无		0 否	0	2	0	0	0	0 否	1 是	0 否	11 异常动作	耸鼻子6个月	主要诊断：冠状病毒感染【恢复期】，变应性咳嗽，变应性鼻炎
1048	2019-10-15	1 男	2 上海儿童医学中心	64762376	1 门诊	18018632717	0 无	0 无	0 无	0 无	肺动脉吊带，已手术	0 无	2023-1-16	“肺动脉吊带”术后；胸廓对称。纵隔居中，纵隔结构清晰。心脏大小正常。气管中下段不规则性缩窄，气管、左右主支气管未见明显异常狭窄、扩张。两肺纹理增多；右肺中叶内侧段少许条索影及模糊影。	6 两肺纹理增粗, 5 索条状影, 35 气管中下段不规则缩窄	1 新冠(包括疑似)	0 无	1 发热, 2 咳嗽	2 支气管炎（无喘息）	0 无	0 无		4 四到六个月	0	0	0	0	0	0 否	0 否	0 否	0 无		胸部CT特征：“肺动脉吊带”术后，气管中下段不规则性缩窄
1049	2016-9-11	1 男	2 上海儿童医学中心	40984671	1 门诊	13764904296	0 无	0 无	0 无	0 无		0 无	2023-1-15	胸廓对称，两侧腋下小淋巴结。纵隔居中。心脏大小正常。气管隆突清晰，气管、左右主支气管未见明显异常狭窄、扩张。两肺纹理稍多。左肺下叶背段胸膜下少许模糊小斑片。	6 两肺纹理增粗, 2 斑片影	1 新冠(包括疑似)	0 无	1 发热, 2 咳嗽	22 其他	0 无	0 无		0 否	2	2	2	0	0	2不详	0 否	0 否	0 无		主要诊断：冠状病毒感染，变应性咳嗽，变应性鼻炎
1050	2016-8-15	1 男	2 上海儿童医学中心	41122522	1 门诊	13585988712	0 无	1 有	0 无	0 无		0 无	2023-1-16	胸廓对称。纵隔居中，纵隔结构清晰。心脏大小正常。气管隆突清晰，气管、左右主支气管未见明显异常狭窄、扩张。右肺上叶尖段及中叶内侧段少许模糊影及条索影。	5 索条状影	1 新冠(包括疑似)	0 无	1 发热, 2 咳嗽, 3 喘息	22 其他	0 无	0 无		2 两到四周	3	3	3	3	0	2不详	0 否	0 否	22 过敏症状变严重	过敏症状变重	主要诊断：冠状病毒感染，变应性咳嗽，变应性鼻炎
1051	2014-10-12	1 男	2 上海儿童医学中心	64152520	1 门诊	13917190750	0 无	0 无	1 有	0 无		0 无	2023-1-15	胸廓对称，两侧腋下小淋巴结。纵隔居中。心脏大小正常。气管隆突清晰，气管、左右主支气管未见明显异常狭窄、扩张。右肺中叶见斑片样密实影及纤维条索灶。	2 斑片影, 5 索条状影	1 新冠(包括疑似)	0 无	1 发热, 2 咳嗽, 3 喘息	4 肺炎, 6 哮喘急性发作	0 无	0 无		1 两周以内	0	2	0	0	0	0 否	0 否	0 否	3 慢性咳嗽, 11 异常动作	咳嗽症状反复发作，次数变多；爱舔嘴巴6个月
1052	2016-12-21	2 女	2 上海儿童医学中心	41097599	1 门诊	18721527919	0 无	1 有	0 无	0 无		0 无	2023-1-16	胸廓对称，两侧腋下小淋巴结。纵隔居中。心脏大小正常。气管隆突清晰，气管、左右主支气管未见明显异常狭窄、扩张。两肺纹理增多。	6 两肺纹理增粗	1 新冠(包括疑似)	0 无	17 大叹气	22 其他	0 无	0 无		0 否	1	1	0	0	0	0 否	0 否	0 否	21 反复流鼻血	流鼻血七八次：半年内	主要症状：大叹气；主要诊断：变应性鼻炎，变应性咳嗽，通气过度综合征
1053	2018-3-23	2 女	2 上海儿童医学中心	66442917	1 门诊	18616025575	0 无	1 有	0 无	0 无		0 无	2023-1-17	胸廓对称，两侧腋下小淋巴结，纵膈居中，心脏大小正常，气管隆突清晰，气管、左右主支气管未见异常狭窄、扩张，两肺纹增多	6 两肺纹理增粗	11 未检出, 1 新冠(包括疑似)	0 无	15 胸痛	21 胸痛	0 无	0 无		1 两周以内	1	2	2	1	0	0 否	0 否	0 否	3 慢性咳嗽, 4 脑雾（注意力不集中/记忆力下降）, 7 胸痛, 10 胃肠道症状	慢性咳嗽40余天，记忆力下降，胸痛2-3天
1054	2014-3-25	1 男	2 上海儿童医学中心	41260658	1 门诊	18017243791	0 无	1 有	1 有	0 无		2 不详	2023-1-17	胸廓对称，两侧腋下小淋巴结，纵膈居中，心脏大小正常，气管隆突清晰，气管、左右主支气管未见异常狭窄、扩张，两肺纹增多	6 两肺纹理增粗	1 新冠(包括疑似), 11 未检出	0 无	2 咳嗽	2 支气管炎（无喘息）	0 无	0 无		0 否	0	1	0	0	0	0 否	1 是	0 否	3 慢性咳嗽, 17 咽喉疼痛	慢性咳嗽1月
1055	2014-3-26	1 男	2 上海儿童医学中心	40927360	1 门诊	13482425660	0 无	1 有	0 无	0 无		0 无	2023-1-17	胸廓对称，两侧腋下小淋巴结，纵膈居中，心脏大小正常，气管隆突清晰，气管、左右主支气管未见异常狭窄、扩张，两肺纹增多	6 两肺纹理增粗	11 未检出	0 无	2 咳嗽	2 支气管炎（无喘息）	0 无	0 无		3 一到三个月	2	2	0	0	0	0 否	1 是	1 是	3 慢性咳嗽	慢性咳嗽2~3月
1056	2014-10-29	2 女	2 上海儿童医学中心	41276573	1 门诊	13512134585	0 无	0 无	0 无	0 无		2 不详	2023-1-17	胸廓对称，纵膈居中，心脏大小正常，气管隆突清晰，左右主支气管未见异常狭窄、扩张，两肺纹清晰	7 正常	11 未检出	0 无	2 咳嗽	22 其他	0 无	0 无		0 否	约3-5	频繁，具体不详	0	0	0	1 是	0 否	0 否	3 慢性咳嗽	2周	诊断：变异性咳嗽
1057	2013-4-11	2 女	2 上海儿童医学中心	41117284	1 门诊	13564205294	0 无	1 有	0 无	0 无		0 无	2023-1-17	胸廓对称，两侧腋下小淋巴结，纵膈居中，心脏大小正常，气管隆突清晰，气管、左右主支气管未见异常狭窄、扩张，两肺纹增多、粗。右肺中叶胸膜小微小结节影	6 两肺纹理增粗	11 未检出	0 无	1 发热	22 其他	0 无	0 无		0 否	0	1	0	0	0	0 否	0 否	0 否	0 无		鼻炎
1058	2018-6-14	1 男	2 上海儿童医学中心	41117433	1 门诊	15000875889	0 无	1 有	0 无	0 无		2 不详	2023-1-18	胸廓对称，纵膈居中，两侧肺门影不大，心脏大小形态如常，两侧支气管血管束分布正常，两侧肺野清晰，胸膜无明显增厚，所示气管、双侧主支气管及其分布形态正常，未见明显狭窄或闭塞	7 正常	11 未检出, 1 新冠(包括疑似)	0 无	2 咳嗽	22 其他	0 无	0 无		1 两周以内	2	3	0	0	0	0 否	1 是	0 否	3 慢性咳嗽, 14 睡眠障碍	睡眠障碍2月	冠状病毒感染好转、过敏性鼻炎、变异性咳嗽
1059	2010-4-19	1 男	2 上海儿童医学中心	40524548	1 门诊	18621772299	0 无	1 有	1 有	0 无		0 无	2023-1-18	胸廓对称，两侧腋下小淋巴结，纵膈居中，心脏大小正常，气管隆突清晰，气管、左右主支气管未见异常狭窄、扩张，两肺纹增多,右肺上叶小斑片模糊影、两肺下叶胸膜下小结节影，右侧约3.3mm，左侧2.7mm。	6 两肺纹理增粗, 2 斑片影	1 新冠(包括疑似), 11 未检出	0 无	2 咳嗽, 3 喘息	4 肺炎	0 无	0 无		3 一到三个月	2	记不清	运动后，次数记不清	1	0	1 是	1 是	0 否	3 慢性咳嗽	1月
1060	2014-6-1	1 男	2 上海儿童医学中心	41243390	1 门诊	13817311471	0 无	1 有	1 有	0 无		1 有	2023-1-2	胸廓对称，两侧腋下小淋巴结，纵膈居中，心脏大小正常，气管、左右主支气管未见异常狭窄、扩张，两肺纹稍多，左肺上叶舌段见条片状密度增高影，内见小支气管充气征	11 支气管充气征, 3 实变/气腔实变	1 新冠(包括疑似)	1 肺炎支原体	2 咳嗽, 3 喘息	4 肺炎	0 无	0 无		3 一到三个月	2	2	1	1	0	0 否	0 否	0 否	2 运动后不适, 9 头痛/头晕	运动后不适长期存在；头痛/头晕2周
1061	2012-4-30	2 女	2 上海儿童医学中心	40914511	1 门诊	18930427070	0 无	0 无	0 无	0 无		0 无	2023-1-18	胸廓对称，纵膈居中，两侧肺门影不大，心脏大小形态如常，两侧支气管血管束分布正常，两侧肺野清晰，胸膜无明显增厚，所示气管、双侧主支气管及其分布形态正常，未见明显狭窄或闭塞	7 正常	11 未检出	0 无	2 咳嗽	2 支气管炎（无喘息）	0 无	0 无		0 否	0	0	0	0	0	0 否	0 否	0 否	0 无
1062	2009-12-29	1 男	2 上海儿童医学中心	41115411	1 门诊	18616308626	0 无	1 有	1 有	0 无	过敏性紫癜	1 有	2023-1-18	胸廓对称，两侧腋下小淋巴结，纵膈居中。心脏大小正常，气管隆突清晰，气管、左右主支气管未见明显异常狭窄、扩张。两肺纹理清晰。	7 正常	1 新冠(包括疑似)	0 无	16 其他（无症状，哮喘复诊）	22 其他	0 无	0 无		4 四到六个月	0	0	0	0	0	0 否	0 否	0 否	0 无		哮喘复诊
1063	2013-9-17	2 女	2 上海儿童医学中心	66445405	1 门诊	18989310279	1 有	1 有	1 有	0 无		1 有	2023-1-20	胸廓对称，纵膈居中，心脏大小正常，气管隆突清晰，气管、左右主支气管未见异常狭窄、扩张，两肺野清晰	7 正常	11 未检出	1 肺炎支原体	2 咳嗽, 3 喘息	22 其他	0 无	0 无		4 四到六个月	3	2	2	0	0	0 否	0 否	0 否	1 嗅觉障碍/味觉障碍, 8 疲劳	2-3天	难治性哮喘
1064	2013-1-28	2 女	2 上海儿童医学中心	66450191	1 门诊	15821359830	1 有	1 有	0 无	0 无	腺样体肥大	0 无	2023-1-20	CT扫描及三维重建后见纵膈基本居中，气管及支气管通畅，肺窗示两肺纹理一般，内脏心房正位，腔肺静脉回流正常，房间隔似完整，左右心房无明显扩大，房室连接一致，室间隔似完整，左右心室无明显扩大，左右室流出道未见明显狭窄。心室大动脉流出道未见明显狭窄。心室大动脉连接一致，左弓，冠状动脉起源正常，未见明显主动脉缩窄及动脉导管未闭，肺动脉总干及左右肺动脉发育可。	7 正常	11 未检出	0 无	2 咳嗽	22 其他	0 无	0 无		0 否	0	1	0	0	0	0 否	0 否	0 否	0 无		咨询体健
1065	2019-7-22	1 男	2 上海儿童医学中心	41162373	1 门诊	15821351068	1 有	1 有	0 无	0 无		1 有	2023-1-21	胸廓对称，纵膈居中，两侧肺门影不大，心脏大小形态如常，两侧支气管血管束分布正常，两侧肺野清晰，胸膜无明显增厚，所示气管、双侧主支气管及其分布形态正常，未见明显狭窄或闭塞	7 正常	11 未检出	0 无	1 发热, 2 咳嗽	2 支气管炎（无喘息）, 22 其他	0 无	0 无		0 否	3	3	0	1	0	0 否	1 是	1 是	3 慢性咳嗽	3月	冠状病毒感染恢复期
1066	2010-11-11	1 男	2 上海儿童医学中心	64091344	1 门诊	13564322154	0 无	1 有	1 有	0 无		0 无	2023-1-19	胸廓对称，纵膈居中，心脏大小正常，气管隆突清晰，气管、左右主支气管未见异常狭窄、扩张，两肺野清晰	7 正常	11 未检出	0 无	2 咳嗽	22 其他	0 无	0 无		0 否	0	1	0	0	0	0 否	0 否	0 否	3 慢性咳嗽	2-3天	哮喘，变应性鼻炎
1067	2017-9-6	1 男	2 上海儿童医学中心	40956652	1 门诊	18918628142	0 无	1 有	1 有	0 无		1 有	2023-1-21	胸廓对称，纵膈居中，两侧肺门影不大，心脏大小形态如常，两侧支气管血管束分布正常，两侧肺野清晰，胸膜无明显增厚，所示气管、双侧主支气管及其分布形态正常，未见明显狭窄或闭塞	7 正常	11 未检出	0 无	2 咳嗽	22 其他	0 无	0 无		1 两周以内	4	3	1	0	0	0 否	0 否	0 否	3 慢性咳嗽	1周	哮喘，变应性鼻炎
1068	2014-10-29	1 男	2 上海儿童医学中心	40847440	1 门诊	13818290900	1 有	1 有	1 有	0 无		0 无	2023-1-21	胸廓对称，纵膈居中，两侧肺门影不大，心脏大小形态如常，两侧支气管血管束分布正常，两侧肺野清晰，胸膜无明显增厚，所示气管、双侧主支气管及其分布形态正常，未见明显狭窄或闭塞	7 正常	11 未检出	0 无	2 咳嗽	22 其他	0 无	0 无		1 两周以内	0	0	0	0	0	0 否	0 否	0 否	0 无		哮喘，变应性鼻炎，湿疹
1069	2015-6-10	2 女	2 上海儿童医学中心	41024220	1 门诊	13916713630	0 无	1 有	0 无	0 无		0 无	2023-1-21	胸廓对称，纵膈居中，两侧肺门影不大，心脏大小形态如常，两侧支气管血管束分布正常，两侧肺野清晰，胸膜无明显增厚，所示气管、双侧主支气管及其分布形态正常，未见明显狭窄或闭塞	7 正常	1 新冠(包括疑似)	0 无	2 咳嗽	1上呼吸道感染, 22 其他	0 无	0 无		0 否	1	0	0	0	0	0 否	1 是	0 否	3 慢性咳嗽	1月半	冠状病毒感染，变应性鼻炎，变异性咳嗽
1070	2017-1-30	2 女	2 上海儿童医学中心	41089019	1 门诊	13817053373	1 有	1 有	1 有	0 无		1 有	2023-1-22	胸廓对称，两侧腋下小淋巴结，纵膈居中，心脏大小正常。气管隆突清晰，气管、左右主支气管未见明显狭窄、扩张。两肺纹增多。右肺下叶后基底段胸膜下小结节灶（im：119/145），直径约3.5mm。	9 肺结节	1 新冠(包括疑似)	0 无	3 喘息	22 其他	0 无	0 无		4 四到六个月	2	2	0	0	0	0 否	0 否	0 否	0 无		变应性鼻炎，哮喘
1071	2018-11-3	1 男	2 上海儿童医学中心	64400691	1 门诊	17321065307	0 无	1 有	0 无	0 无	先天肾积水（4月手术治疗）	0 无	2023-1-23	胸廓对称，纵膈居中。心脏大小正常，气管隆突清晰，气管、左右主支气管未见明显异常狭窄、扩张。两肺野清晰。	7 正常	1 新冠(包括疑似)	0 无	2 咳嗽	2 支气管炎（无喘息）, 22 其他	0 无	0 无		4 四到六个月	0	0	0	0	0	0 否	1 是	1 是	0 无		变应性鼻炎	咳嗽与过敏有关
1072	2019-7-13	1 男	2 上海儿童医学中心	41289538	1 门诊	13162836608	0 无	0 无	0 无	0 无		0 无	2023-1-23	胸廓对称，纵膈居中，心脏大小正常。气管隆突清晰，气管、左右支气管未见明显异常狭窄、扩张。两肺野清晰。	7 正常	1 新冠(包括疑似)	0 无	2 咳嗽	1上呼吸道感染, 2 支气管炎（无喘息）, 22 其他	0 无	0 无		0 否	2	2	0	0	0	0 否	1 是	0 否	3 慢性咳嗽	1月半	变应性鼻炎
1073	2017-10-23	1 男	2 上海儿童医学中心	40973437	1 门诊	13818925806	0 无	1 有	0 无	0 无		1 有	2023-1-23	胸廓对称，纵膈居中，心脏大小正常。气管隆突清晰，气管、左右支气管未见明显异常狭窄、扩张。两肺野清晰。	7 正常	1 新冠(包括疑似)	0 无	2 咳嗽	1上呼吸道感染, 2 支气管炎（无喘息）, 22 其他	0 无	0 无		1 两周以内	2	2	0	0	0	0 否	1 是	1 是	0 无		变应性鼻炎，变异性咳嗽
1074	2014-4-1	1 男	2 上海儿童医学中心	41166725	1 门诊	13641792432	1 有	1 有	1 有	0 无		0 无	2023-1-15	胸廓对称，两侧腋下小淋巴结。纵膈居中。心脏大小正常。气管隆突清晰，气管、左右主支气管未见明显异常狭窄、扩张。两肺纹理稍多，右肺下叶透亮度增高，右侧胸膜局部增厚。	32 局部胸膜增厚 33 右肺透亮度不均匀	1 新冠(包括疑似)	0 无	2 咳嗽	1上呼吸道感染, 2 支气管炎（无喘息）, 22 其他	0 无	0 无		0 否	1	1	0	0	0	0 否	0 否	0 否	3 慢性咳嗽	2-3周	变应性咳嗽，变应性鼻炎
1075	2014-2-17	1 男	2 上海儿童医学中心	41151524	1 门诊	13482269869	0 无	1 有	1 有	0 无		1 有	2023-1-24	胸廓对称，纵膈居中。心脏大小正常，气管隆突清晰，气管、左右主支气管未见明显异常狭窄、扩张。两肺野清晰。	7 正常	1 新冠(包括疑似)	0 无	2 咳嗽	1上呼吸道感染, 2 支气管炎（无喘息）, 22 其他	0 无	0 无		0 否	1	0	0	0	0	0 否	1 是	0 否	3 慢性咳嗽, 3 慢性咳嗽	1个多月	哮喘，变应性鼻炎，
1076	2014-2-6	2 女	2 上海儿童医学中心	40982464	1 门诊	13341696960	0 无	1 有	0 无	0 无	OSA病史，张口呼吸	0 无	2023-1-24	胸廓对称，胸腺饱满，密度偏高，密度欠均匀。两侧腋下小淋巴结。纵膈居中。心脏大小正常。气管隆突清晰，气管、左右主支气管未见明显异常狭窄、扩张。两肺透亮度欠均匀。	33 两肺透亮度欠均匀	1 新冠(包括疑似)	0 无	2 咳嗽	1上呼吸道感染, 2 支气管炎（无喘息）, 22 其他	0 无	0 无		0 否	2	2	0	0	0	0 否	1 是	1 是	7 胸痛	偶尔几次	变异性咳嗽、变应性鼻炎
1077	2014-1-28	2 女	2 上海儿童医学中心	41072099	1 门诊	13482796662	0 无	0 无	0 无	0 无		0 无	2023-1-27	胸廓对称，两侧腋下小淋巴结。纵膈居中。心脏大小正常。气管隆突清晰，气管、左右主支气管未见明显异常狭窄、扩张。两肺纹理清晰。	7 正常	1 新冠(包括疑似)	0 无	2 咳嗽	1上呼吸道感染	0 无	0 无		0 否	1	1	0	0	0	0 否	0 否	0 否	3 慢性咳嗽	2周
1078	2012-10-27	1 男	2 上海儿童医学中心	64235033	1 门诊	18321975526	0 无	0 无	1 有	0 无		1 有	2023-1-29	胸廓对称，两侧腋下小淋巴结。纵膈居中。心脏大小正常。气管隆突清晰，气管、左右主支气管未见明显异常狭窄、扩张。两肺纹理清晰。	7 正常	11 未检出	0 无	2 咳嗽	22 其他	0 无	0 无		4 四到六个月	1	2	0	0	0	0 否	0 否	0 否	0 无		哮喘
1079	2012-4-13	1 男	2 上海儿童医学中心	40974762	1 门诊	18616576983	0 无	1 有	0 无	0 无		0 无	2023-1-29	胸廓对称，两侧腋下小淋巴结。纵膈居中。心脏大小正常。气管隆突清晰，气管、左右主支气管未见明显异常狭窄、扩张。两肺纹稍多。	6 两肺纹理增粗	11 未检出	0 无	14 胸闷	22 其他	0 无	0 无		0 否	0	1	0	0	0	0 否	1 是	1 是	3 慢性咳嗽	2-3月	胸闷原因待查
1080	2010-8-11	1 男	2 上海儿童医学中心	40643039	1 门诊	18918819560	0 无	0 无	1 有	0 无	生长激素缺乏	0 无	2023-1-29	胸廓对称。两侧腋下小淋巴结。纵膈居中。心脏大小正常。气管隆突清晰，气管、左右主支气管未见明显异常狭窄、扩张。两肺纹增多。	6 两肺纹理增粗	11 未检出	0 无	2 咳嗽	22 其他	0 无	0 无		0 否	1	1	0	0	NA	0 否	1 是	1 是	3 慢性咳嗽	约4月	感染后咳嗽
1081	2014-9-12	2 女	2 上海儿童医学中心	40908791	1 门诊	18964802193	0 无	0 无	1 有	0 无		1 有	2023-1-30	胸廓对称。纵膈居中。心脏大小正常。气管隆突清晰，气管、左右主支气管未见明显异常狭窄、扩张。两肺纹理稍多，左下肺见条索状影。	5 索条状影	11 未检出	0 无	2 咳嗽	6 哮喘急性发作	0 无	0 无		4 四到六个月	0	1	6	0	0	0 否	0 否	0 否	0 无
1082	2017-6-7	1 男	2 上海儿童医学中心	41292072	1 门诊	17749737325	0 无	0 无	0 无	0 无		0 无	2023-1-30	胸廓对称，纵膈居中。心脏大小正常，气管隆突清晰，气管、左右主支气管未见明显异常狭窄、扩张。两肺野清晰。	7 正常	11 未检出	0 无	14 胸闷, 15 胸痛	21 胸痛	0 无	0 无		3 一到三个月	3	3	1	0	0	0 否	1 是	1 是	3 慢性咳嗽, 7 胸痛	慢性咳嗽8月 胸痛胸闷1月余	胸闷原因待查
1083	2010-8-6	1 男	2 上海儿童医学中心	41000121	1 门诊	13816834096	0 无	1 有	0 无	0 无		0 无	2023-1-30	胸廓对称，纵膈居中。心脏大小正常，气管隆突清晰，气管、左右主支气管未见明显异常狭窄、扩张。两肺野清晰。左侧膈肌脚局部似增厚。	36 膈肌局部增厚	11 未检出	17 未检出	2 咳嗽	22 其他	0 无	0 无		4 四到六个月	2	2	0	0	0	1 是	1 是	1 是	3 慢性咳嗽	持续至今	变应性咳嗽，慢性咳嗽
1084	2014-10-27	2 女	2 上海儿童医学中心	40958244	1 门诊	18701995128	0 无	0 无	0 无	0 无		0 无	2023-1-31	胸廓对称。纵膈居中。心脏大小正常。气管隆突清晰，气管、左右主支气管未见明显异常狭窄、扩张。左肺上叶见片状密度增高影。	2 斑片影	11 未检出	0 无	2 咳嗽	4 肺炎	0 无	0 无		0 否	1	0	0	0	0	0 否	0 否	0 否	0 无		肺炎恢复期
1085	2016-5-14	2 女	2 上海儿童医学中心	41041848	1 门诊	13524398857	1 有	1 有	1 有	0 无		1 有	2023-2-3	胸廓对称，纵膈居中。心脏大小正常，气管隆突清晰，气管、左右主支气管未见明显异常狭窄、扩张。两肺见弥漫多发小片状渗出影。	2 斑片影	11 未检出	0 无	16 其他（无症状，重症肺炎复诊）	4 肺炎	0 无	0 无		0 否	1	1	3	2	2	0 否	0 否	0 否	3 慢性咳嗽, 2 运动后不适, 9 头痛/头晕	咳嗽2周，	重症肺炎复诊
1086	2017-4-28	2 女	2 上海儿童医学中心	41239264	1 门诊	18016381805	0 无	0 无	1 有	1 有	虾蟹过敏，荨麻疹	1 有	2023-2-5	胸廓对称。纵膈居中。心脏大小正常。气管隆突清晰，气管、左右主支气管未见明显异常狭窄、扩张。两肺纹理清晰。	7 正常	11 未检出	17 未检出	2 咳嗽, 3 喘息	22 其他	0 无	0 无		3 一到三个月	2	1	0	0	0	0 否	0 否	0 否	0 无		哮喘
1087	2018-5-18	1 男	2 上海儿童医学中心	66461704	1 门诊	15387702202	1 有	1 有	1 有	1 有	虾蟹过敏	0 无	2023-2-5	胸廓对称，纵膈居中。心脏大小正常，气管隆突清晰，气管、左右主支气管未见明显异常狭窄、扩张。两肺野清晰。	7 正常	11 未检出	0 无	3 喘息	6 哮喘急性发作	0 无	0 无		4 四到六个月	1	1	0	1	1	0 否	0 否	0 否	3 慢性咳嗽	咳嗽2周
1088	2012-12-16	2 女	2 上海儿童医学中心	41026431	1 门诊	18018681606	0 无	0 无	0 无	0 无		0 无	2023-1-30	螺旋扫描及三维重建后见纵膈基本居中，气管及左右支气管通畅，肺窗示两肺纹理清晰。内脏心房正位，腔静脉回流正常，房间隔显示欠清。房室连接一致，心室隔似完整，左室流出道未见明显狭窄。心室大动脉连接一致，左弓、左右冠状动脉起源无异常，所见左右冠状动脉未见明显狭窄及扩张，所见头臂血管分支起源无异常，未见明显动脉导管未闭及主动脉缩窄，肺动脉总干及左右肺动脉发育可。	7 正常	11 未检出	1 肺炎支原体	14 胸闷, 15 胸痛	21 胸痛	0 无	0 无		0 否	1	1	0	0	0	1 是	1 是	0 否	0 无
1089	2014-11-12	2 女	2 上海儿童医学中心	66460737	1 门诊	13501995686	0 无	0 无	0 无	0 无		0 无	2023-2-5	胸廓对称，纵膈居中。心脏大小正常，气管隆突清晰，气管、左右主支气管未见明显异常狭窄、扩张。两肺野清晰。	7 正常	1 新冠(包括疑似)	0 无	2 咳嗽	1上呼吸道感染	0 无	0 无		0 否	1	1	0	0	0	1 是	1 是	1 是	3 慢性咳嗽	咳嗽3月，清嗓子1月
1090	2012-7-25	1 男	2 上海儿童医学中心	41120257	1 门诊	15317803286	0 无	0 无	0 无	0 无		0 无	2023-2-5	胸廓对称。两侧腋下小淋巴结，纵膈居中。心脏大小正常。气管隆突清晰，气管、左右主支气管未见明显异常狭窄、扩张。两肺纹稍多，双肺尖见少许斑片状模糊影。	2 斑片影	1 新冠(包括疑似)	17 未检出	2 咳嗽	1上呼吸道感染	0 无	0 无		0 否	2	具体次数不详	0	0	0	0 否	1 是	1 是	3 慢性咳嗽, 14 睡眠障碍	2-3月
1091	2018-12-2	2 女	2 上海儿童医学中心	64983910	1 门诊	19941925635	1 有	1 有	0 无	1 有	鸡蛋过敏	0 无	2023-2-9	胸廓对称。两侧腋下小淋巴结。纵膈居中。心脏大小正常。气管隆突清晰，气管、左右主支气管未见明显异常狭窄、扩张。两肺纹增多。	6 两肺纹理增粗	1 新冠(包括疑似)	17 未检出	2 咳嗽	22 其他	0 无	0 无		0 否	1	1	0	0	0	0 否	1 是	1 是	3 慢性咳嗽	近3月	感染后咳嗽，变异性咳嗽
1092	2012-7-20	2 女	2 上海儿童医学中心	40940485	1 门诊	18019346026	1 有	0 无	0 无	0 无	再生障碍性贫血（移植后）	0 无	2023-2-12	胸廓对称。纵膈居中。心脏大小正常。气管隆突清晰，气管、左右主支气管未见明显异常狭窄、扩张。两肺胸膜下多个小结节，较大者直径约3.5mm，边界清晰。	9 肺结节	11 未检出	0 无	2 咳嗽	22 其他	0 无	0 无		0 否	3	7	0	0	0	0 否	0 否	0 否	3 慢性咳嗽	每月咳嗽约1周	慢性咳嗽，再生障碍性贫血移植后
1093	2018-12-10	2 女	2 上海儿童医学中心	41075052	1 门诊	13818589068	0 无	0 无	0 无	0 无		0 无	2023-2-12	胸廓对称。纵膈居中，纵膈结构清晰。心脏大小正常。气管隆突清晰，气管、左右主支气管未见明显异常狭窄、扩张，两肺野清晰。	7 正常	11 未检出	0 无	14 胸闷	22 其他	0 无	0 无		1 两周以内	1	1	0	1	1	0 否	0 否	0 否	7 胸闷或胸痛	胸闷待查6个月	胸闷原因待查
1094	2014-8-19	1 男	2 上海儿童医学中心	40906926	1 门诊	13917415929	0 无	0 无	1 有	1 有	虾蟹过敏	0 无	2023-2-12	胸廓对称，纵膈居中。心脏大小正常，气管隆突清晰，气管、左右主支气管未见明显异常狭窄、扩张。左肺上叶尖段、下叶前基底段胸膜下微小结节影、斑片影，边界清，余两肺野清晰。	2 斑片影	1 新冠(包括疑似)	17 未检出	2 咳嗽	1上呼吸道感染	0 无	0 无		3 一到三个月	0	0	0	0	0	0 否	1 是	1 是	3 慢性咳嗽	7月	慢性咳嗽
1095	2015-12-20	1 男	2 上海儿童医学中心	41045476	1 门诊	18939888648	0 无	0 无	0 无	0 无	房间隔缺损	0 无	2023-2-13	胸廓对称。纵膈居中，纵膈结构清晰。心脏大小正常。气管隆突清晰，气管、左右主支气管未见明显异常狭窄、扩张，两肺野清晰。	7 正常	11 未检出	0 无	17 叹息	22 其他	0 无	0 无		2 两到四周	0	0	0	0	0	0 否	0 否	0 否	2 运动后不适	从2月持续至今	叹息，房间隔缺损
1096	2016-5-4	1 男	2 上海儿童医学中心	41246620	1 门诊	15900718850	1 有	1 有	0 无	1 有		0 无	2023-2-19	胸廓对称，纵膈居中。心脏大小正常，气管隆突清晰，气管、左右主支气管未见明显异常狭窄、扩张。两肺野清晰。	7 正常	11 未检出	0 无	2 咳嗽	22 其他	0 无	0 无		0 否	1	0	0	0	0	1 是	1 是	1 是	4 脑雾（注意力不集中/记忆力下降）	注意力不集中2月，咳嗽至今	慢性咳嗽
1097	2017-11-15	2 女	2 上海儿童医学中心	66474367	1 门诊	13916570004	0 无	0 无	1 有	0 无		0 无	2023-2-19	胸廓对称，纵膈居中，心脏大小正常，气管隆突清晰，气管、左右主支气管未见异常狭窄、扩张，两肺野清晰	7 正常	11 未检出	0 无	2 咳嗽	22 其他	0 无	0 无		0 否	2	1	0	0	0	0 否	1 是	1 是	3 慢性咳嗽		哮喘性支气管炎
1098	2020-7-11	1 男	2 上海儿童医学中心	41099692	1 门诊	13331886341	0 无	0 无	1 有	0 无		1 有	2023-2-26	胸廓对称。两侧腋下小淋巴结，纵膈居中。心脏大小正常。气管隆突清晰，气管、左右主支气管未见明显异常狭窄、扩张。两肺纹增多，透亮度稍欠均匀。	6 两肺纹理增粗	11 未检出	1 肺炎支原体	3 喘息	22 其他	0 无	0 无		4 四到六个月	1	0	3	0	0	0 否	1 是	0 否	3 慢性咳嗽	1月	哮喘性支气管炎
1099	2018-9-19	1 男	2 上海儿童医学中心	66355361	1 门诊	13524428181	1 有	1 有	1 有	1 有		0 无	2023-2-26	胸廓对称。两侧腋下小淋巴结，纵膈居中。心脏大小正常。气管隆突清晰，气管、左右主支气管未见明显异常狭窄、扩张。两肺纹增多、粗，两肺透亮度稍欠均匀。	6 两肺纹理增粗	11 未检出	0 无	2 咳嗽	22 其他	0 无	0 无		0 否	0	0	10	0	0	0 否	1 是	1 是	0 无		哮喘性支气管炎
1100	2008-6-30	1 男	2 上海儿童医学中心	40898645	1 门诊	13916100639	0 无	0 无	0 无	0 无	肥胖症，高胰岛素血症	0 无	2023-2-26	CT扫描及三维重建后见纵膈基本居中，气管及支气管通畅，肺窗示右下局部胸膜增厚。内脏心房正位，腔静脉回流正常，房间隔似完整，左右心房无扩大。房室连接一致，室隔似完整，左右心室无扩大，左右室流出道未见明显狭窄。心室大动脉连接一致，左弓、冠状动脉起源正常，形态可，未见明显动脉导管未闭及主动脉缩窄，肺动脉总干及左右肺动脉发育可。	7 正常	11 未检出	0 无	15 胸痛	21 胸痛, 22 其他	0 无	0 无		0 否	1	0	0	0	0	0 否	0 否	0 否	1 嗅觉障碍/味觉障碍	2月	胸痛，肥胖症，高胰岛素血症
1101	2022-10-5	2 女	1 临沂妇幼保健院	EC17Y940339338920	1 门诊	15853946761	0 无	0 无	0 无	1 有	无	0 无	2023-1-11	双肺支气管血管束增粗，局部透光度不均，双肺下叶背侧胸膜下可见淡磨玻璃影，边缘稍模糊。	1 磨玻璃影, 8 血管束增粗	1 新冠(包括疑似)	0 无	1 发热, 2 咳嗽	4 肺炎	0 无	0 无		0 否	0	0	0	0	0	0 否	0 否	0 否	0 无	0
1102	2022-11-6	2 女	1 临沂妇幼保健院	636001	1 门诊	18678982110	0 无	0 无	0 无	0 无	无	0 无	2023-1-2	双肺下叶透光度减低并小叶间隔增厚，呈磨玻璃样改变，内示片状低密度区。	1 磨玻璃影, 4 肺气肿	1 新冠(包括疑似), 2 呼吸道合胞病毒	3 金黄色葡萄球菌	1 发热, 2 咳嗽	4 肺炎	0 无	0 无		0 否	2	2	0	0	0	0 否	0 否	0 否	0 无	0
1103	2022-10-17	1 男	1 临沂妇幼保健院	6000092955	2 住院	15966401123	1 有	0 无	0 无	0 无	无	0 无	2022-12-21	双肺支气管血管束增粗，双肺见多发斑片状磨玻璃密度增高影，部分融合，边界模糊，背侧胸膜下显著。	1 磨玻璃影, 8 血管束增粗	1 新冠(包括疑似)	0 无	1 发热	4 肺炎	0 无	0 无		0 否	0	0	0	0	0	0 否	0 否	0 否	0 无	0
1104	2022-10-5	1 男	1 临沂妇幼保健院	6000094193	2 住院	13665392110	0 无	0 无	0 无	0 无	无	0 无	2023-1-1	双肺上叶、下叶后背斑片状磨玻璃影，双肺野内多发小类圆形低密度区。	1 磨玻璃影	1 新冠(包括疑似)	0 无	1 发热, 2 咳嗽	4 肺炎	0 无	0 无		0 否	0	0	0	0	0	0 否	0 否	0 否	0 无
1105	2022-12-27	2 女	1 临沂妇幼保健院	6000095313	2 住院	17568110905	0 无	0 无	0 无	0 无	无	0 无	2023-1-9	双肺支气管血管束走行可，双肺胸膜下见片状磨玻璃样密度增高影及片状低密度区。结论：双肺炎症并局限性气肿	1 磨玻璃影, 4 肺气肿	1 新冠(包括疑似)	0 无	1 发热	4 肺炎	0 无	0 无		0 否	0	0	0	0	0	0 否	0 否	0 否	0 无	0
1106	2009-6-4	1 男	1 临沂妇幼保健院	435977	1 门诊	13678699866	1 有	0 无	0 无	1 有	无	0 无	2022-12-23	左肺上叶（薄层172）见小片状磨玻璃密度影，边界较清。左肺上叶及右肺下叶（薄层85、377）见实性微小结节影，大者约3mm×3mm，边界清。	1 磨玻璃影, 9 肺结节	1 新冠(包括疑似)	0 无	1 发热, 2 咳嗽	4 肺炎	0 无	0 无		0 否	1	1	0	0	0	1 是	0 否	0 否	0 无	0
1107	2015-9-14	2 女	1 临沂妇幼保健院	6000093858	2 住院	15866931257	1 有	1 有	0 无	0 无	无	0 无	2023-1-2	双肺血管束增多，双肺多发片状密度增高影，右肺显著，边界模糊，期内可见多发大小不等囊腔影，右侧胸膜局部增厚。	2 斑片影, 3 实变/气腔实变, 8 血管束增粗, 32 局部胸膜增厚	1 新冠(包括疑似)	3 金黄色葡萄球菌	1 发热, 2 咳嗽	4 肺炎	0 无	0 无		0 否	2	2	0	0	1	0 否	0 否	0 否	0 无	0
1108	2022-11-24	2 女	1 临沂妇幼保健院	6000094370	2 住院	18763762839	0 无	0 无	0 无	0 无	无	0 无	2022-12-31	双肺支气管血管束增粗，支气管壁增厚，双肺可见多发结节状、斑片状密度增高影，边界欠清，部分实变	2 斑片影, 3 实变/气腔实变, 8 血管束增粗, 9 肺结节	1 新冠(包括疑似)	0 无	2 咳嗽	4 肺炎	0 无	0 无		0 否	1	1	0	0	NA	0 否	0 否	0 否	0 无
1109	2022-10-7	2 女	1 临沂妇幼保健院	6000094557	2 住院	15064933670	0 无	0 无	0 无	0 无	无	0 无	2023-1-2	双肺支气管血管束增粗，支气管壁增厚，右肺上叶及下叶见条片状密度增高影，边界不清，部分实变，双肺透光度不均，局部透光度增强	2 斑片影, 3 实变/气腔实变, 4 肺气肿, 8 血管束增粗, 25 支气管管壁增厚	1 新冠(包括疑似)	0 无	1 发热, 2 咳嗽	4 肺炎	0 无	0 无		0 否	0	0	0	0	0	0 否	0 否	0 否	0 无
1110	2022-9-12	1 男	1 临沂妇幼保健院	6000095284	2 住院	18263991379	0 无	0 无	0 无	0 无	无	0 无	2023-1-9	双肺支气管血管束增粗，双肺多发斑片状密度增高影，边界不清，右肺上叶后段及下叶背段部分实变，双肺透光度不均，局部透光度增强	2 斑片影, 3 实变/气腔实变, 4 肺气肿, 8 血管束增粗	1 新冠(包括疑似)	0 无	2 咳嗽	4 肺炎	0 无	0 无		0 否	2	2	0	0	0	0 否	0 否	0 否	0 无
1111	2018-11-19	2 女	1 临沂妇幼保健院	6000093384	2 住院	15153951355	1 有	1 有	0 无	1 有	无	0 无	2022-12-20	双肺支气管血管束增多增粗，右肺上叶支气管起始部堵塞，右肺上叶密实，体积变小，可见支气管充气征，右肺上叶及下叶见条片状密度影，边界清	3 实变/气腔实变, 8 血管束增粗, 28 肺不张	1 新冠(包括疑似)	0 无	1 发热, 2 咳嗽, 7 抽筋	4 肺炎, 7 高热惊厥, 18 肺不张	1 有	1 有		0 否	0	0	0	0	1	0 否	0 否	0 否	0 无
1112	2017-7-17	1 男	1 临沂妇幼保健院	41902	1 门诊	13176071176	1 有	0 无	1 有	0 无	无	0 无	2022-12-31	双侧胸廓对称，双肺支气管血管束增多、增粗，支气管管壁增厚，双肺下叶见局部密度减低区	4 肺气肿, 11 支气管充气征, 25 支气管管壁增厚	1 新冠(包括疑似)	0 无	1 发热, 2 咳嗽	2 支气管炎（无喘息）	0 无	0 无		0 否	1	1	0	0	0	0 否	0 否	0 否	0 无
1113	2022-10-22	1 男	1 临沂妇幼保健院	6000093890	2 住院	15564233013	1 有	0 无	0 无	0 无		0 无	2022-12-28	双肺支气管血管束增粗，双肺小叶间隔增厚，以双肺下叶为著，双肺见多发局限性密度减低区	8 血管束增粗, 14 小叶间隔增厚, 1 磨玻璃影, 4 肺气肿	1 新冠(包括疑似)	3 金黄色葡萄球菌	1 发热, 2 咳嗽	4 肺炎	0 无	0 无		0 否	0	0	0	0	0	0 否	0 否	0 否	0 无
1114	2021-9-8	2 女	1 临沂妇幼保健院	6000093444	2 住院	19855817160	0 无	0 无	0 无	0 无	无	0 无	2022-12-26	双肺支气管血管束粗乱，左肺下叶后基底段内示多发小片状低密度影，内示纹理。结论：支气管炎并左肺下叶局限性气肿	4 肺气肿	1 新冠(包括疑似)	0 无	1 发热, 2 咳嗽	2 支气管炎（无喘息）	0 无	0 无		0 否	1	1	0	0	0	0 否	0 否	0 否	0 无
1115	2021-8-20	2 女	1 临沂妇幼保健院	6000095571	2 住院	18769980055	0 无	0 无	0 无	0 无	无	0 无	2023-1-13	双肺支气管血管束增粗，双肺见多发局限性密度减低区，右肺下叶见弧形磨玻璃 影。结论：双肺支气管血管束增粗并双肺局限性肺气肿	1 磨玻璃影, 4 肺气肿, 8 血管束增粗	1 新冠(包括疑似)	0 无	1 发热, 2 咳嗽, 3 喘息, 5 声音嘶哑	2 支气管炎（无喘息）	0 无	0 无		1 两周以内	3	3	0	0	1	0 否	0 否	0 否	0 无
1116	2022-8-31	2 女	1 临沂妇幼保健院	6000093457	2 住院	13793936036	0 无	0 无	0 无	0 无	无	0 无	2022-12-23	双肺支气管血管束增多增粗，双肺下叶见斑片状密度减低区。结论：考虑支气管炎并双肺下叶局限性肺气肿	4 肺气肿, 8 血管束增粗	1 新冠(包括疑似)	0 无	1 发热	1上呼吸道感染, 15 心肌损害	0 无	0 无		0 否	2	4	0	0	0	0 否	0 否	0 否	0 无
1117	2011-1-13	1 男	1 临沂妇幼保健院	6000093824	2 住院	15806918395	0 无	0 无	0 无	0 无	无	0 无	2023-1-2	双肺多发斑片状磨玻璃样密度增高影，边缘模糊，双肺下叶为著。结论：1、双肺感染，病毒性肺炎多考虑；2、脂肪肝	1 磨玻璃影	1 新冠(包括疑似)	0 无	1 发热, 2 咳嗽	4 肺炎, 14 肝功能损害	0 无	0 无		0 否	1	1	0	0	0	1 是	0 否	0 否	0 无
1118	2009-5-19	1 男	1 临沂妇幼保健院	6000094574	2 住院	15964803418	0 无	1 有	1 有	0 无	无	0 无	2023-1-5	右肺上叶及左肺下叶内前基底段见磨玻璃样密度增高影，部分管壁增厚，颈部、纵隔、胸壁处见游离气体影。结论：1.双肺炎症，建议治疗后复查。2.颈部、纵隔及胸壁气肿。	1 磨玻璃影, 37 纵隔气肿	1 新冠(包括疑似)	0 无	1 发热, 2 咳嗽, 3 喘息, 15 胸痛	4 肺炎, 6 哮喘急性发作, 22 其他	1 有	0 无		0 否	1	1	0	0	0	1 是	0 否	0 否	0 无
1119	2022-12-1	1 男	1 临沂妇幼保健院	EC17Y940339956386	1 门诊	15168989990	1 有	0 无	0 无	0 无	无	0 无	2023-1-20	双侧胸廓对称，双肺支气管血管束增粗，支气管壁增厚，双肺透光度不均，局部透光度增强，	4 肺气肿, 8 血管束增粗	1 新冠(包括疑似)	0 无	1 发热, 2 咳嗽	2 支气管炎（无喘息）	0 无	0 无		0 否	0	0	0	0	0	0 否	1 是	1 是	3 慢性咳嗽
1120	2020-11-6	1 男	1 临沂妇幼保健院	381565	1 门诊	18315663275	1 有	1 有	1 有	1 有	无	1 有	2023-1-11	双侧胸廓对称，双肺支气管血管束增粗，右肺中叶见索条影	8 血管束增粗, 5 索条状影	1 新冠(包括疑似)	0 无	1 发热, 2 咳嗽	2 支气管炎（无喘息）	0 无	0 无		4 四到六个月	2	2	2	0	0	0 否	0 否	0 否	0 无
1121	2014-12-5	2 女	1 临沂妇幼保健院	EC17Y9442394596	1 门诊	13969918917	1 有	1 有	0 无	0 无	无	0 无	2023-1-7	右肺中叶可见条索状高密度，气管、左右主支气管及分支通畅，纵隔居中，右肺中叶纤维灶	5 索条状影, 38 纤维灶	1 新冠(包括疑似)	0 无	1 发热, 15 胸痛	21 胸痛	0 无	0 无		0 否	0	0	0	0	0	0 否	0 否	0 否	0 无
1122	2022-10-2	2 女	1 临沂妇幼保健院	EC17Y940339297137	1 门诊	15269935221	0 无	0 无	0 无	0 无	无	0 无	2023-1-4	双肺支气管血管束增多增粗，双肺上叶见条索影，边界清楚。结论：双肺支气管血管束增多增粗，双肺上叶条索影。	5 索条状影, 8 血管束增粗	1 新冠(包括疑似)	0 无	1 发热, 2 咳嗽	2 支气管炎（无喘息）	0 无	0 无		0 否	1	1	NA	0	0	0 否	0 否	0 否	0 无
1123	2022-8-18	1 男	1 临沂妇幼保健院	6000094318	2 住院	13656869685	0 无	0 无	0 无	0 无	胰恶性肿瘤	0 无	2023-1-1	双肺支气管血管束增粗，右肺中叶见索条影。结论： 1、双肺支气管血管束增粗，请结合临床。 2、右肺中叶索条。	5 索条状影, 8 血管束增粗	1 新冠(包括疑似)	0 无	1 发热	1上呼吸道感染	0 无	0 无		0 否	0	0	0	0	0	0 否	0 否	0 否	0 无
1124	2015-1-12	2 女	1 临沂妇幼保健院	636155	1 门诊	13581098199	1 有	1 有	0 无	1 有	无	0 无	2023-1-11	双侧胸廓对称，双肺支气管血管束增多、增粗，肺野内未见明显异常密度影，	8 血管束增粗	1 新冠(包括疑似)	0 无	14 胸闷	6 哮喘急性发作	0 无	0 无		2 两到四周	1	3	0	0	0	0 否	0 否	0 否	0 无
1125	2020-2-24	1 男	1 临沂妇幼保健院	18833	1 门诊	18853950323	0 无	0 无	0 无	0 无	无	0 无	2023-1-11	双侧胸廓对称，双肺支气管血管束增多、增粗，肺野内未见明显异常密度影，	8 血管束增粗	1 新冠(包括疑似)	0 无	16 其他（NA）	22 其他	0 无	0 无		0 否	0	0	0	0	0	0 否	0 否	0 否	0 无
1126	2019-2-10	1 男	1 临沂妇幼保健院	26697	1 门诊	15092392861	1 有	1 有	0 无	1 有	无	0 无	2023-1-11	双侧胸廓对称，双肺支气管血管束增多、增粗，肺野内未见明显异常密度影，	8 血管束增粗	1 新冠(包括疑似)	0 无	1 发热, 2 咳嗽	2 支气管炎（无喘息）	0 无	0 无		0 否	2	2	0	0	NA	0 否	0 否	0 否	0 无
1127	2009-1-26	1 男	1 临沂妇幼保健院	3712	1 门诊	13515492310	0 无	1 有	0 无	0 无	无	0 无	2023-1-11	双侧胸廓对称，双肺支气管血管束增多、增粗，肺野内未见明显异常密度影，	8 血管束增粗	1 新冠(包括疑似)	0 无	1 发热, 2 咳嗽	2 支气管炎（无喘息）	0 无	0 无		0 否	1	1	0	NA	0	0 否	0 否	0 否	0 无
1128	2017-6-28	1 男	1 临沂妇幼保健院	EC17Y9461417953	1 门诊	18620925321	1 有	1 有	0 无	1 有	无	0 无	2023-1-11	双侧胸廓对称，双肺支气管血管束增多、增粗，肺野内未见明显异常密度影	8 血管束增粗	1 新冠(包括疑似)	0 无	1 发热, 2 咳嗽	2 支气管炎（无喘息）	0 无	0 无		0 否	0	0	0	0	0	0 否	0 否	0 否	0 无
1129	2016-12-27	2 女	1 临沂妇幼保健院	589223	1 门诊	18653553582	1 有	1 有	0 无	0 无	无	0 无	2022-12-29	双侧胸廓对称，双肺支气管血管束增多、增粗，肺野内未见明显异常密度影	8 血管束增粗	1 新冠(包括疑似)	0 无	1 发热, 2 咳嗽	2 支气管炎（无喘息）	0 无	0 无		0 否	1	1	0	0	0	0 否	0 否	0 否	7 胸痛
1130	2016-9-28	2 女	1 临沂妇幼保健院	EC17Y940340405253	1 门诊	15194080928	0 无	0 无	0 无	0 无	无	0 无	2022-12-29	双侧胸廓对称，双肺支气管血管束增多、增粗，肺野内未见明显异常密度影	8 血管束增粗	1 新冠(包括疑似)	0 无	1 发热, 2 咳嗽	2 支气管炎（无喘息）	0 无	0 无		1 两周以内	0	2	0	0	0	1 是	0 否	0 否	0 无
1131	2013-8-7	2 女	1 临沂妇幼保健院	435787	1 门诊	18396781925	1 有	0 无	0 无	1 有	无	0 无	2023-1-3	双肺支气管血管束粗乱，肺野内未见明显异常密度影	8 血管束增粗	1 新冠(包括疑似)	0 无	1 发热, 2 咳嗽	2 支气管炎（无喘息）	0 无	0 无		0 否	2	2	0	0	0	1 是	0 否	0 否	0 无
1132	2016-5-2	1 男	1 临沂妇幼保健院	52088	1 门诊	13375496956	0 无	1 有	1 有	0 无	无	0 无	2022-12-31	双肺支气管血管束稍增多增粗，肺野内未见明显异常密度影。结论：考察支气管炎。	8 血管束增粗	1 新冠(包括疑似)	0 无	1 发热, 2 咳嗽	2 支气管炎（无喘息）	0 无	0 无		0 否	0	2	0	0	0	0 否	0 否	0 否	0 无		3岁前有3-4次喘息史
1133	2016-5-7	1 男	1 临沂妇幼保健院	78240	1 门诊	15069950995	1 有	0 无	0 无	0 无	无	0 无	2023-1-13	双肺支气管血管束增粗。结论：支气管炎。	8 血管束增粗	1 新冠(包括疑似)	0 无	1 发热, 2 咳嗽	2 支气管炎（无喘息）	0 无	0 无		1 两周以内	0	2	0	0	0	0 否	0 否	0 否	0 无
1134	2016-3-13	1 男	1 临沂妇幼保健院	123859	1 门诊	13953905873	0 无	0 无	0 无	0 无	无	0 无	2023-1-1	双肺支气管血管束粗乱，肺野内未见明显异常密度影。结论：支气管炎	8 血管束增粗	1 新冠(包括疑似)	0 无	1 发热, 2 咳嗽	2 支气管炎（无喘息）	0 无	0 无		0 否	0	0	0	0	0	0 否	0 否	0 否	0 无
1135	2016-1-18	2 女	1 临沂妇幼保健院	139952	1 门诊	15092906809	1 有	1 有	0 无	0 无	无	0 无	2023-1-15	双肺平扫未见明显异常	7 正常	1 新冠(包括疑似)	0 无	1 发热, 15 胸痛	21 胸痛	0 无	0 无		0 否	2	2	0	0	0	0 否	0 否	0 否	7 胸痛	持续20余天，经中药口服治愈
1136	2015-11-17	1 男	1 临沂妇幼保健院	635786	1 门诊	13562910360	0 无	1 有	1 有	0 无	无	0 无	2023-1-5	双肺支气管血管束增粗。结论：支气管炎。	8 血管束增粗	1 新冠(包括疑似)	0 无	1 发热, 2 咳嗽, 8 呕吐	2 支气管炎（无喘息）	0 无	0 无		0 否	2	2	0	0	0	1 是	0 否	0 否	0 无		主要症状：头痛、腰背部疼痛；喘息/哮喘：1-6岁内有2-3次喘息史
1137	2022-11-22	2 女	1 临沂妇幼保健院	EC17Y940340781788/6000095863	1 门诊	15053966903	0 无	0 无	0 无	0 无	无	0 无	2023-1-16	双肺支气管血管束增粗，双肺下叶部分呈磨玻璃密度影。结论：支气管炎。	1 磨玻璃影, 8 血管束增粗	1 新冠(包括疑似)	0 无	1 发热, 2 咳嗽	2 支气管炎（无喘息）, 15 心肌损害	0 无	0 无		1 两周以内	0	2	0	0	0	0 否	0 否	0 否	0 无
1138	2022-12-9	1 男	1 临沂妇幼保健院	6000095112	2 住院	13695496788	0 无	0 无	0 无	0 无	无	0 无	2023-1-8	双肺支气管血管束增多增粗。结论：支气管炎。	8 血管束增粗	1 新冠(包括疑似)	0 无	1 发热	1上呼吸道感染, 15 心肌损害, 22 其他	1 有	0 无		0 否	1	1	0	0	0	0 否	0 否	0 否	0 无		主要症状：呻吟、吐沫；主要诊断：1.急性上呼吸道感染 2.心肌损害 3.高胆红素血症
1139	2022-12-6	1 男	1 临沂妇幼保健院	6000094890	2 住院	18705393337	0 无	0 无	0 无	0 无	房间隔缺损	0 无	2023-1-5	双肺支气管血管束稍增多增粗。	8 血管束增粗	1 新冠(包括疑似)	0 无	1 发热	1上呼吸道感染, 15 心肌损害	0 无	0 无		0 否	2	3	0	0	0	0 否	0 否	0 否	0 无
1140	2022-7-30	1 男	1 临沂妇幼保健院	6000093500	2 住院	18254925825	1 有	0 无	1 有	0 无	无	0 无	2022-12-28	双肺支气管血管束稍增多增粗。考虑：支气管炎	8 血管束增粗	1 新冠(包括疑似)	3 金黄色葡萄球菌, 18 MRSA, 19 卡他布拉汉菌	1 发热, 2 咳嗽	4 肺炎, 15 心肌损害	0 无	0 无		1 两周以内	1	2	2	0	0	0 否	0 否	0 否	0 无		合并其他病原：MRSA、卡他布兰汉菌
1141	2022-8-11	1 男	1 临沂妇幼保健院	602128	1 门诊	15216599200	1 有	0 无	0 无	0 无	室间隔缺损	0 无	2023-1-10	双肺支气管血管束增多、增粗，局部支气管管壁增厚，肺野内未见明显异常密度影。	8 血管束增粗	1 新冠(包括疑似)	0 无	2 咳嗽	2 支气管炎（无喘息）	0 无	0 无		1 两周以内	2	2	NA	0	0	1 是	0 否	0 否	0 无
1142	2022-6-18	2 女	1 临沂妇幼保健院	573622	1 门诊	15206839168	1 有	0 无	0 无	0 无	无	0 无	2023-1-3	双肺支气管血管束增粗，局部支气管壁稍增厚。	8 血管束增粗, 25 支气管管壁增厚	1 新冠(包括疑似)	0 无	1 发热, 2 咳嗽	2 支气管炎（无喘息）	0 无	0 无		0 否	2	2	0	0	0	0 否	0 否	0 否	0 无
1143	2022-4-28	1 男	1 临沂妇幼保健院	576669	1 门诊	18562531539	1 有	0 无	0 无	0 无	无	0 无	2022-12-24	双肺支气管血管束增多、增粗	8 血管束增粗	1 新冠(包括疑似)	0 无	1 发热, 2 咳嗽, 5 声音嘶哑, 4 呼吸急促/呼吸困难	2 支气管炎（无喘息）, 5 喉炎	0 无	0 无		1 两周以内	2	2	0	0	0	0 否	0 否	0 否	0 无
1144	2022-1-6	1 男	1 临沂妇幼保健院	6000093943	2 住院	18315768900	0 无	0 无	0 无	0 无	无	0 无	2022-12-28	双肺支气管血管束增多、增粗，部分支气管壁稍厚；肺野内未见明显异常密度影	8 血管束增粗, 25 支气管管壁增厚	1 新冠(包括疑似)	0 无	1 发热, 2 咳嗽, 5 声音嘶哑, 8 呕吐	2 支气管炎（无喘息）, 5 喉炎	0 无	0 无		1 两周以内	2	2	0	0	0	1 是	0 否	1 是	0 无
1145	2021-9-23	1 男	1 临沂妇幼保健院	6000093377	2 住院	13053970228	0 无	0 无	0 无	0 无	无	0 无	2022-12-23	双肺支气管血管束增多	8 血管束增粗	1 新冠(包括疑似)	0 无	1 发热	1上呼吸道感染	0 无	0 无		0 否	4	4	1	0	NA	1 是	0 否	0 否	0 无
1146	2020-11-25	2 女	1 临沂妇幼保健院	204171	1 门诊	18369373767	1 有	0 无	0 无	0 无	无	0 无	2023-1-4	双肺支气管血管束增多	8 血管束增粗	1 新冠(包括疑似)	0 无	1 发热, 2 咳嗽	1上呼吸道感染	0 无	0 无		0 否	1	1	0	0	0	0 否	0 否	0 否	0 无
1147	2019-5-24	2 女	1 临沂妇幼保健院	6000094310	1 门诊	18266715952	0 无	0 无	0 无	0 无	无	0 无	2022-12-21	双肺支气管血管束增多增粗	8 血管束增粗	1 新冠(包括疑似)	0 无	1 发热, 2 咳嗽, 7 抽筋	7 高热惊厥, 2 支气管炎（无喘息）	0 无	0 无		1 两周以内	2	5	0	0	2	1 是	0 否	0 否	0 无
1148	2018-8-29	1 男	1 临沂妇幼保健院	'000034899	1 门诊	13953973189	0 无	1 有	0 无	0 无	无	0 无	2023-1-16	双侧胸廓对称，双肺支气管血管束增多增粗，边缘模糊，气管、左右主支气管及分支通畅	8 血管束增粗	1 新冠(包括疑似)	0 无	1 发热, 2 咳嗽	2 支气管炎（无喘息）	0 无	0 无		1 两周以内	0	0	0	0	0	0 否	1 是	1 是	3 慢性咳嗽
1149	2018-8-22	2 女	1 临沂妇幼保健院	158211	1 门诊	13455962770	1 有	1 有	0 无	0 无	无	0 无	2022-12-19	双肺支气管血管束增多增粗，气管	8 血管束增粗	1 新冠(包括疑似)	0 无	1 发热, 2 咳嗽	2 支气管炎（无喘息）	0 无	0 无		0 否	2	2	0	1	1	0 否	0 否	0 否	0 无
1150	2018-7-13	1 男	1 临沂妇幼保健院	369164	1 门诊	15165494777	0 无	1 有	0 无	0 无	无	0 无	2023-1-14	双侧胸廓对称，双肺支气管血管束增多增粗	8 血管束增粗	1 新冠(包括疑似)	0 无	1 发热, 2 咳嗽	2 支气管炎（无喘息）	0 无	0 无		0 否	1	0	0	0	0	0 否	0 否	0 否	0 无
1151	2013-6-27	1 男	1 临沂妇幼保健院	138317	1 门诊	13681000369	1 有	1 有	0 无	1 有	无	0 无	2023-1-13	双侧胸廓对称，双肺支气管血管束稍增多增粗	8 血管束增粗	1 新冠(包括疑似)	0 无	1 发热, 2 咳嗽	2 支气管炎（无喘息）	0 无	0 无		0 否	0	0	0	0	0	0 否	0 否	0 否	0 无
1152	2014-4-6	1 男	1 临沂妇幼保健院	EC17Y9443548093	1 门诊	15106642801	1 有	1 有	1 有	1 有	无	0 无	2023-1-14	双肺纹理增多增粗	8 血管束增粗	1 新冠(包括疑似)	0 无	1 发热, 2 咳嗽, 3 喘息	6 哮喘急性发作, 1上呼吸道感染	0 无	0 无		2 两到四周	0	0	0	0	0	0 否	0 否	0 否	0 无
1153	2016-7-2	1 男	1 临沂妇幼保健院	215257	1 门诊	13295395281	1 有	1 有	0 无	0 无	无	0 无	2023-1-14	双侧胸廓对称，双肺野未见明显异常密度影	8 血管束增粗	1 新冠(包括疑似)	0 无	1 发热, 2 咳嗽	2 支气管炎（无喘息）	0 无	0 无		2 两到四周	1	1	0	0	0	0 否	0 否	0 否	0 无
1154	2016-7-2	1 男	1 临沂妇幼保健院	48109	1 门诊	13295395281	1 有	1 有	0 无	0 无	无	1 有	2023-1-10	双肺纹理增多增粗	8 血管束增粗	1 新冠(包括疑似)	0 无	1 发热, 2 咳嗽	2 支气管炎（无喘息）	0 无	0 无		4 四到六个月	2	2	0	0	0	0 否	1 是	1 是	0 无
1155	2021-10-20	1 男	1 临沂妇幼保健院	477204	1 门诊	18618429173	0 无	1 有	0 无	0 无	无	0 无	2023-1-10	双肺支气管血管束增多增粗	8 血管束增粗	1 新冠(包括疑似)	0 无	1 发热, 2 咳嗽	2 支气管炎（无喘息）	0 无	0 无		1 两周以内	0	0	0	0	0	0 否	0 否	0 否	0 无
1156	2021-10-20	1 男	1 临沂妇幼保健院	477203	1 门诊	18618429173	0 无	0 无	0 无	0 无	无	0 无	2023-1-10	双肺支气管血管束增多增粗	8 血管束增粗	1 新冠(包括疑似)	0 无	1 发热, 2 咳嗽	2 支气管炎（无喘息）	0 无	0 无		1 两周以内	0	0	0	0	0	0 否	0 否	0 否	0 无
1157	2018-8-27	1 男	1 临沂妇幼保健院	284481	1 门诊	18669653799	0 无	0 无	1 有	0 无	无	0 无	2023-1-10	呼吸伪影较重，双肺支气管血管束增多增粗、部分支气管壁增厚	8 血管束增粗, 25 支气管管壁增厚	1 新冠(包括疑似)	0 无	1 发热, 2 咳嗽	2 支气管炎（无喘息）	0 无	0 无		3 一到三个月	2	2	2	0	0	0 否	0 否	0 否	0 无
1158	2009-9-19	1 男	1 临沂妇幼保健院	109921	1 门诊	15910160082	0 无	0 无	0 无	0 无	无	0 无	2023-1-9	双肺支气管血管束稍增多增粗	8 血管束增粗	1 新冠(包括疑似)	0 无	1 发热, 2 咳嗽	2 支气管炎（无喘息）	0 无	0 无		0 否	0	0	0	0	0	0 否	0 否	0 否	0 无
1159	2018-1-28	1 男	1 临沂妇幼保健院	EC17Y9476731992	1 门诊	18753973953	0 无	1 有	0 无	0 无	无	1 有	2023-1-8	双侧胸廓对称，双肺支气管血管束增粗，支气管壁增厚，肺野内未见明显异常密度影	8 血管束增粗, 25 支气管管壁增厚	1 新冠(包括疑似)	0 无	1 发热, 2 咳嗽, 3 喘息	6 哮喘急性发作	0 无	0 无		4 四到六个月	1	1	1	0	0	0 否	1 是	1 是	0 无		诱发哮喘
1160	2007-12-26	2 女	1 临沂妇幼保健院	EC17Y940325269018	1 门诊	17669134463	1 有	1 有	0 无	0 无	无	0 无	2023-1-8	双侧胸廓对称，双肺支气管血管束走行自然，双肺见多发微小实性结节影，边界清，较大者位于左肺下叶后基底段（薄层387），直径约4mm，	10 小叶中心结节	1 新冠(包括疑似)	0 无	1 发热, 2 咳嗽, 3 喘息	6 哮喘急性发作	0 无	0 无		1 两周以内	0	0	0	0	0	0 否	1 是	1 是	0 无		诱发哮喘，拒绝吸雾
1161	2013-7-7	1 男	1 临沂妇幼保健院	276441	1 门诊	15216521977	0 无	1 有	0 无	0 无	无	0 无	2023-1-9	双侧胸廓对称，双肺支气管血管束稍增多增粗，气管、左右主支气管及分支通畅，纵隔居中，纵隔内未见明显肿大淋巴结影	8 血管束增粗	1 新冠(包括疑似)	0 无	1 发热, 2 咳嗽	2 支气管炎（无喘息）	0 无	0 无		0 否	2	2	0	0	0	0 否	0 否	0 否	0 无
1162	2015-1-27	1 男	1 临沂妇幼保健院	EC17Y9420442495	1 门诊	13678696890	0 无	0 无	0 无	0 无	无	0 无	2023-1-15	双侧胸廓对称，双肺支气管血管束稍增多增粗，	8 血管束增粗	1 新冠(包括疑似)	0 无	1 发热, 2 咳嗽	2 支气管炎（无喘息）	0 无	0 无		0 否	0	0	0	0	0	0 否	0 否	0 否	0 无
1163	2008-12-8	2 女	1 临沂妇幼保健院	6000050661	1 门诊	13869997237	0 无	0 无	0 无	0 无	IgA肾病	0 无	2023-1-4	双侧胸廓对称，双肺支气管血管束稍增多增粗，未见异常密度增高影	8 血管束增粗	1 新冠(包括疑似)	0 无	1 发热, 2 咳嗽	2 支气管炎（无喘息）	0 无	0 无		1 两周以内	2	2	0	0	0	0 否	0 否	0 否	0 无
1164	2007-3-1	1 男	1 临沂妇幼保健院	6000093398	1 门诊	15266682577	1 有	1 有	0 无	1 有	无	0 无	2022-12-12	双肺支气管血管束稍增多增粗，未见异常密度增高影。	8 血管束增粗	1 新冠(包括疑似)	0 无	1 发热, 8 呕吐, 15 胸痛, 12 肌肉疼痛	1上呼吸道感染	0 无	0 无		0 否	0	0	0	0	0	0 否	0 否	0 否	0 无
1165	2014-5-16	2 女	1 临沂妇幼保健院	EC17Y9470250778	1 门诊	18763735158	0 无	0 无	0 无	0 无	无	0 无	2022-12-29	双肺支气管血管束增粗	8 血管束增粗	1 新冠(包括疑似)	0 无	1 发热, 2 咳嗽	2 支气管炎（无喘息）	0 无	0 无		0 否	2	2	2	2	1	0 否	0 否	0 否	0 无
1166	2014-1-30	2 女	1 临沂妇幼保健院	EC17Y9498778997	1 门诊	18669529632	0 无	0 无	0 无	0 无	无	0 无	2023-1-5	双肺支气管血管束增粗	8 血管束增粗	1 新冠(包括疑似)	0 无	1 发热, 2 咳嗽	2 支气管炎（无喘息）	0 无	0 无		0 否	1	1	0	0	0	0 否	0 否	0 否	0 无
1167	2014-1-1	1 男	1 临沂妇幼保健院	637427	1 门诊	15305399011	0 无	0 无	0 无	0 无	无	0 无	2023-1-7	双肺支气管血管束增粗	8 血管束增粗	1 新冠(包括疑似)	0 无	1 发热, 2 咳嗽	2 支气管炎（无喘息）	0 无	0 无		0 否	1	1	0	0	0	0 否	0 否	0 否	0 无
1168	2009-4-24	1 男	1 临沂妇幼保健院	637398	1 门诊	18653981978	0 无	1 有	0 无	1 有	无	0 无	2023-1-4	双肺支气管血管束增粗	8 血管束增粗	1 新冠(包括疑似)	0 无	1 发热, 2 咳嗽	2 支气管炎（无喘息）	0 无	0 无		0 否	0	0	0	0	0	0 否	0 否	0 否	0 无
1169	2009-3-30	2 女	1 临沂妇幼保健院	637398	1 门诊	15965396200	0 无	0 无	0 无	0 无	无	0 无	2023-1-9	肺部CT示双肺血管束增多、增粗	8 血管束增粗	1 新冠(包括疑似)	0 无	1 发热, 2 咳嗽	2 支气管炎（无喘息）	0 无	0 无		0 否	0	1	0	0	NA	0 否	0 否	0 否	0 无
1170	2009-1-23	1 男	1 临沂妇幼保健院	435144	1 门诊	15552939177	0 无	0 无	0 无	0 无	无	0 无	2022-12-31	双肺血管束增多、增粗，部分支气管壁增厚	8 血管束增粗, 25 支气管管壁增厚	1 新冠(包括疑似)	0 无	1 发热, 2 咳嗽, 8 呕吐	2 支气管炎（无喘息）	0 无	0 无		0 否	0	0	0	0	NA	0 否	1 是	0 否	0 无
1171	2009-1-1	1 男	1 临沂妇幼保健院	294936	1 门诊	17717493612	0 无	0 无	0 无	0 无	无	0 无	2022-12-28	双肺多发微结节灶，考虑良性，建议随诊。	9 肺结节	1 新冠(包括疑似)	0 无	1 发热, 2 咳嗽	2 支气管炎（无喘息）, 22 其他	0 无	0 无		0 否	0	0	0	0	0	0 否	0 否	0 否	0 无		家长不配合
1172	2008-12-24	1 男	1 临沂妇幼保健院	6016	1 门诊	13953901305	1 有	0 无	0 无	0 无	无	0 无	2022-12-27	双肺支气管血管束增多、增粗。考虑：支气管炎。	8 血管束增粗	1 新冠(包括疑似)	0 无	1 发热, 2 咳嗽	2 支气管炎（无喘息）	0 无	0 无		0 否	1	1	0	0	0	2不详	0 否	0 否	0 无
1173	2008-10-11	1 男	1 临沂妇幼保健院	550265	1 门诊	13854910682	0 无	1 有	0 无	0 无	无	0 无	2023-1-2	双肺支气管血管束稍多	8 血管束增粗	1 新冠(包括疑似)	0 无	1 发热, 2 咳嗽	2 支气管炎（无喘息）	0 无	0 无		0 否	1	1	0	0	0	0 否	0 否	0 否	0 无
1174	2013-5-8	1 男	1 临沂妇幼保健院	156367	1 门诊	15963965018	0 无	1 有	0 无	0 无	无	0 无	2022-12-24	双肺支气管血管束增多、增粗	8 血管束增粗	1 新冠(包括疑似)	0 无	1 发热, 2 咳嗽	2 支气管炎（无喘息）	0 无	0 无		0 否	1	1	0	1	0	2不详	0 否	0 否	0 无
1175	2013-4-24	1 男	1 临沂妇幼保健院	159181	1 门诊	18265995959	0 无	0 无	0 无	0 无	无	0 无	2022-12-29	双肺支气管血管束增多、增粗	8 血管束增粗	1 新冠(包括疑似)	0 无	1 发热, 2 咳嗽	2 支气管炎（无喘息）	0 无	0 无		0 否	1	1	0	0	0	0 否	0 否	0 否	0 无
1176	2012-12-28	2 女	1 临沂妇幼保健院	525518	1 门诊	13645496282	0 无	0 无	0 无	0 无	无	0 无	2022-12-29	双肺支气管血管束增粗,右肺上叶条索影及条片影，考虑慢性炎症，	8 血管束增粗	1 新冠(包括疑似)	0 无	1 发热, 2 咳嗽	2 支气管炎（无喘息）	0 无	0 无		0 否	0	2	0	0	1	0 否	0 否	0 否	0 无
1177	2012-8-9	2 女	1 临沂妇幼保健院	206250	1 门诊	18300433222	1 有	1 有	1 有	1 有	支气管哮喘	0 无	2023-1-6	双肺支气管束增多、增粗	8 血管束增粗	1 新冠(包括疑似)	0 无	1 发热, 14 胸闷	1上呼吸道感染, 6 哮喘急性发作	0 无	0 无		4 四到六个月	0	0	0	0	0	0 否	0 否	0 否	0 无
1178	2012-4-14	2 女	1 临沂妇幼保健院	558919	1 门诊	18660940704	1 有	0 无	0 无	0 无	无	0 无	2022-12-28	双肺支气管血管束增多、增粗	8 血管束增粗	1 新冠(包括疑似)	16 其他（NA）	1 发热, 2 咳嗽	2 支气管炎（无喘息）	0 无	0 无		0 否	0	0	0	0	0	0 否	0 否	0 否	0 无
1179	2012-3-1	1 男	1 临沂妇幼保健院	EC17Y9427056572	1 门诊	18669977951	0 无	1 有	0 无	0 无	无	0 无	2023-1-5	双肺血管束增粗，支气管壁增厚	25 支气管管壁增厚, 8 血管束增粗	11 未检出	16 其他（NA）	1 发热, 2 咳嗽	1上呼吸道感染	0 无	0 无		0 否	3	3	0	0	0	1 是	0 否	0 否	0 无
1180	2012-3-2	1 男	1 临沂妇幼保健院	559138	1 门诊	15853981972	0 无	1 有	1 有	0 无	无	0 无	2023-1-2	双肺支气管血管束稍增多，右肺中下叶见粟粒结节影（薄层156、207），边界较清；双肺局部支气管壁稍增厚。1、支气管炎多考虑，请结合临床。2、右肺中、下叶粟粒结节，考虑良性。3、獭尾肝；脂肪肝。	9 肺结节, 25 支气管管壁增厚	1 新冠(包括疑似)	16 其他（NA）	1 发热, 2 咳嗽, 14 胸闷	2 支气管炎（无喘息）	0 无	0 无		0 否	0	0	0	0	1	0 否	0 否	0 否	0 无	新冠后因反复发热在济南儿童医院诊断坏死性淋巴结炎
1181	2012-1-3	2 女	1 临沂妇幼保健院	EC17Y9423230134	1 门诊	15092987988	0 无	1 有	0 无	0 无	无	0 无	2022-12-30	双肺支气管血管束稍增多、增粗	8 血管束增粗	1 新冠(包括疑似)	16 其他（NA）	1 发热, 2 咳嗽	2 支气管炎（无喘息）	0 无	0 无		0 否	0	1	0	0	0	0 否	0 否	0 否	0 无
1182	2011-10-30	2 女	1 临沂妇幼保健院	EC17Y9425012123	1 门诊	15165550699	0 无	1 有	0 无	0 无	无	0 无	2022-12-30	未见明显异常	7 正常	1 新冠(包括疑似)	16 其他（NA）	1 发热, 2 咳嗽	1上呼吸道感染	0 无	0 无		0 否	0	0	0	0	0	0 否	0 否	0 否	0 无
1183	2011-10-26	1 男	1 临沂妇幼保健院	398961	1 门诊	13355050535	0 无	1 有	0 无	0 无	无	0 无	2023-1-8	双肺支气管血管束稍增多	8 血管束增粗	1 新冠(包括疑似)	0 无	1 发热, 2 咳嗽	2 支气管炎（无喘息）	0 无	0 无		3 一到三个月	1	1	1	1	0	0 否	1 是	1 是	3 慢性咳嗽	持续约6月
1184	2011-7-6	1 男	1 临沂妇幼保健院	43262	1 门诊	13969921310	0 无	1 有	0 无	0 无	无	0 无	2023-1-5	双肺血管束增多、增粗	8 血管束增粗	1 新冠(包括疑似)	0 无	1 发热, 2 咳嗽	2 支气管炎（无喘息）	0 无	0 无		0 否	0	2	0	0	0	0 否	0 否	0 否	0 无
1185	2011-5-20	2 女	1 临沂妇幼保健院	EC17Y9440868602	1 门诊	15854962525	0 无	0 无	0 无	0 无	无	0 无	2022-12-26	双肺血管束增多、增粗	8 血管束增粗	1 新冠(包括疑似)	0 无	1 发热, 2 咳嗽	2 支气管炎（无喘息）	0 无	0 无		0 否	0	0	0	0	0	0 否	1 是	0 否	0 无
1186	2011-3-7	1 男	1 临沂妇幼保健院	512426	1 门诊	13869936328	0 无	1 有	0 无	0 无	无	0 无	2023-1-1	右肺斜裂处见微小结节，4mmx3mm，边界清晰。	9 肺结节, 9 肺结节	1 新冠(包括疑似)	0 无	1 发热, 2 咳嗽	2 支气管炎（无喘息）	0 无	0 无		0 否	1	1	0	0	0	0 否	1 是	0 否	0 无
1187	2011-2-20	1 男	1 临沂妇幼保健院	342605	1 门诊	15315499998	1 有	1 有	0 无	0 无	无	0 无	2022-12-20	双肺血管束增多、增粗	8 血管束增粗	1 新冠(包括疑似)	0 无	1 发热, 2 咳嗽	2 支气管炎（无喘息）	0 无	0 无		0 否	0	0	0	0	0	0 否	0 否	0 否	0 无
1188	2010-9-7	1 男	1 临沂妇幼保健院	EC17Y9446250894	1 门诊	18763735158	0 无	0 无	0 无	1 有	无	0 无	2023-1-3	双肺血管束增多、增粗	8 血管束增粗	1 新冠(包括疑似)	0 无	1 发热, 2 咳嗽	2 支气管炎（无喘息）	0 无	0 无		0 否	2	2	0	0	0	1 是	1 是	1 是	3 慢性咳嗽	咳嗽持续2月
1189	2010-8-4	1 男	1 临沂妇幼保健院	EC17Y942321398	1 门诊	1269908079	0 无	1 有	0 无	0 无	无	0 无	2022-12-30	左肺下叶见微小结节，长泾约4mm，边界清晰	9 肺结节	1 新冠(包括疑似)	0 无	1 发热, 2 咳嗽	2 支气管炎（无喘息）	0 无	0 无		0 否	0	0	0	0	0	0 否	0 否	0 否	0 无	2023/7有新冠肺炎
1190	2010-7-8	1 男	1 临沂妇幼保健院	EC17Y9447725285	1 门诊	18866972825	0 无	1 有	0 无	1 有	无	0 无	2023-1-11	双肺血管束增多、增粗	8 血管束增粗	1 新冠(包括疑似)	0 无	1 发热, 2 咳嗽	2 支气管炎（无喘息）	0 无	0 无		0 否	0	2	0	0	0	0 否	1 是	1 是	3 慢性咳嗽	咳嗽持续2月
1191	2010-5-8	1 男	1 临沂妇幼保健院	149730	1 门诊	18606396107	0 无	1 有	1 有	1 有	无	0 无	2022-12-31	双肺血管束稍增多、增粗，局部血管壁增厚	8 血管束增粗, 25 支气管管壁增厚	1 新冠(包括疑似)	0 无	1 发热, 2 咳嗽	2 支气管炎（无喘息）	0 无	0 无		0 否	1	1	0	0	0	0 否	0 否	0 否	0 无	哮喘自行停药，中医调理
1192	2010-4-22	1 男	1 临沂妇幼保健院	EC17Y9446581330	1 门诊	15266650919	1 有	1 有	0 无	0 无	无	0 无	2022-12-31	右肺中叶内侧段见一磨玻璃样结节，大小约8mmx7mm，右肺斜裂下胸膜见一实性结节，大小约4mmx3mm，右肺上叶后段示条索影	5 索条状影, 9 肺结节	1 新冠(包括疑似)	0 无	1 发热, 2 咳嗽	2 支气管炎（无喘息）	0 无	0 无		0 否	0	1	0	0	0	0 否	0 否	0 否	0 无
1193	2010-3-23	2 女	1 临沂妇幼保健院	614205	1 门诊	13954936796	0 无	1 有	0 无	0 无	无	0 无	2023-1-4	双肺支气管血管束稍增粗、部分气管壁增厚	8 血管束增粗, 25 支气管管壁增厚	1 新冠(包括疑似)	0 无	1 发热, 2 咳嗽	2 支气管炎（无喘息）	0 无	0 无		0 否	0	1	0	0	0	1 是	0 否	0 否	0 无
1194	2010-2-12	2 女	1 临沂妇幼保健院	430882	1 门诊	13792991675	0 无	0 无	0 无	0 无	无	0 无	2022-12-29	双肺支气管血管束稍增粗,左肺上叶可见磨玻璃微小结节影，大小约4mmx3mm，边界清晰	8 血管束增粗, 9 肺结节	1 新冠(包括疑似)	0 无	1 发热, 2 咳嗽	2 支气管炎（无喘息）	0 无	0 无		4 四到六个月	0	0	0	0	0	0 否	1 是	1 是	2 运动后不适, 3 慢性咳嗽
1195	2010-2-7	1 男	1 临沂妇幼保健院	435086	1 门诊	15106696655	0 无	0 无	0 无	0 无	无	0 无	2022-12-30	双肺支气管血管束增多、增粗、	8 血管束增粗	1 新冠(包括疑似)	0 无	1 发热, 2 咳嗽	2 支气管炎（无喘息）	0 无	0 无		0 否	2	2	0	0	0	1 是	0 否	0 否	0 无
1196	2009-9-19	2 女	1 临沂妇幼保健院	109921	1 门诊	15910160082	0 无	0 无	0 无	0 无	无	0 无	2023-1-9	双肺支气管血管束增粗	8 血管束增粗	1 新冠(包括疑似)	0 无	1 发热, 2 咳嗽	2 支气管炎（无喘息）	0 无	0 无		0 否	0	0	0	0	0	0 否	0 否	0 否	0 无
1197	2009-8-25	1 男	1 临沂妇幼保健院	EC17Y940340507100	1 门诊	15069918091	0 无	1 有	0 无	0 无	无	0 无	2023-1-3	双肺血管束增多、增粗	8 血管束增粗	1 新冠(包括疑似)	0 无	1 发热, 2 咳嗽, 4 呼吸急促/呼吸困难, 14 胸闷, 15 胸痛	2 支气管炎（无喘息）	0 无	0 无		0 否	0	0	0	0	0	0 否	0 否	0 否	0 无
1198	2016-10-14	1 男	1 临沂妇幼保健院	EC17Y9413728078	1 门诊	18596202556	0 无	1 有	0 无	1 有	无	0 无	2023-1-3	双肺血管束增多、增粗，伴有局限性气肿	8 血管束增粗, 4 肺气肿	1 新冠(包括疑似)	0 无	1 发热, 2 咳嗽	2 支气管炎（无喘息）	0 无	0 无		0 否	1	2	0	0	0	0 否	0 否	0 否	0 无
1199	2015-4-1	2 女	1 临沂妇幼保健院	EC17Y9413728078	1 门诊	18953992256	0 无	0 无	0 无	0 无	无	0 无	2023-2-23	未见明显异常	7 正常	1 新冠(包括疑似)	0 无	1 发热, 2 咳嗽	2 支气管炎（无喘息）	0 无	0 无		4 四到六个月	1	2	0	0	0	0 否	1 是	1 是	3 慢性咳嗽	咳嗽持续约6月
1200	2015-5-1	2 女	1 临沂妇幼保健院	EC17Y9437550280	1 门诊	17353970663	1 有	0 无	0 无	0 无	无	0 无		未见明显异常	8 血管束增粗	1 新冠(包括疑似)	0 无	1 发热, 2 咳嗽, 3 喘息	2 支气管炎（无喘息）	0 无	0 无		1 两周以内	2	2	0	0	0	1 是	1 是	1 是	3 慢性咳嗽	咳嗽持续约2月
1201	2022-9-30	2 女	1 临沂妇幼保健院	594625	1 门诊	15006498882	0 无	0 无	0 无	0 无	无	0 无	2022-12-14	双肺血管束粗乱	8 血管束增粗	1 新冠(包括疑似)	0 无	2 咳嗽	2 支气管炎（无喘息）	0 无	0 无		0 否	0	0	0	0	0	0 否	0 否	0 否	0 无
1202	2022-10-20	1 男	1 临沂妇幼保健院	6000093197	2 住院	15689572306	1 有	0 无	0 无	1 有	无	0 无	2023-1-20	双肺纹理增多、增粗	8 血管束增粗	1 新冠(包括疑似)	0 无	1 发热, 2 咳嗽, 5 声音嘶哑, 4 呼吸急促/呼吸困难	2 支气管炎（无喘息）	0 无	0 无		1 两周以内	1	1	0	0	0	0 否	0 否	0 否	0 无
1203	2017-1-9	1 男	1 临沂妇幼保健院	6000093808	2 住院	13853980288	0 无	0 无	0 无	1 有	无	0 无	2022-12-30	双肺血管束增多、增粗	8 血管束增粗	1 新冠(包括疑似)	0 无	1 发热, 7 抽筋	1上呼吸道感染, 7 高热惊厥	0 无	0 无		0 否	1	1	0	0	0	0 否	0 否	0 否	0 无
1204	2016-11-4	1 男	1 临沂妇幼保健院	6000058726	2 住院	13407680102	0 无	0 无	0 无	0 无	血小板减少性紫癜	0 无	2022-12-29	双肺血管束增多、增粗	8 血管束增粗	1 新冠(包括疑似)	0 无	1 发热, 6 咽痛, 10 皮疹, 2 咳嗽	2 支气管炎（无喘息）	0 无	0 无		0 否	1	1	0	0	1	0 否	0 否	0 否	0 无	接种新冠疫苗后引起血小板减少性紫癜
1205	2022-11-21	1 男	1 临沂妇幼保健院	6000093787	2 住院	15269995438	0 无	0 无	0 无	0 无	无	0 无	2022-12-29	双肺支气管血管束增多、增粗，部分支气管壁增厚，双肺野透光度不均，局部透光度增强。结论：符合支气管炎CT表现，请结合临床	8 血管束增粗, 4 肺气肿, 25 支气管管壁增厚	1 新冠(包括疑似)	0 无	1 发热, 2 咳嗽	2 支气管炎（无喘息）, 15 心肌损害	0 无	0 无		1 两周以内	2	2	0	0	0	0 否	0 否	0 否	0 无
1206	2022-9-9	2 女	1 临沂妇幼保健院	433600	1 门诊	18669665828	0 无	0 无	0 无	0 无	无	0 无	2023-1-5	双肺血管束增多、增粗	8 血管束增粗	1 新冠(包括疑似)	0 无	1 发热, 2 咳嗽	2 支气管炎（无喘息）	0 无	0 无		0 否	1	1	0	0	0	0 否	0 否	0 否	0 无
1207	2022-10-23	1 男	1 临沂妇幼保健院	EC17Y940340541164	2 住院	15864988038	0 无	0 无	0 无	0 无	无	0 无	2023-1-5	双肺血管束稍增多、增粗，双肺野内可见 局限性密度减低区	8 血管束增粗, 4 肺气肿	1 新冠(包括疑似)	3 金黄色葡萄球菌	1 发热, 2 咳嗽	2 支气管炎（无喘息）	0 无	0 无		1 两周以内	0	0	0	0	0	0 否	0 否	0 否	0 无
1208	2022-10-23	2 女	1 临沂妇幼保健院	EC17Y940340541221	2 住院	15864988038	0 无	0 无	0 无	0 无	无	0 无	2023-1-5	双肺血管束稍增多、增粗，双肺野内可见 局限性密度减低区	4 肺气肿, 8 血管束增粗	1 新冠(包括疑似)	3 金黄色葡萄球菌	1 发热, 2 咳嗽	2 支气管炎（无喘息）	0 无	0 无		1 两周以内	0	0	0	0	0	0 否	0 否	0 否	0 无
1209	2022-11-17	2 女	1 临沂妇幼保健院	434633	1 门诊	18105392110	1 有	0 无	0 无	1 有	无	0 无	2023-1-9	双肺支气管血管束增多增粗，双肺野见局限性密度减低区	4 肺气肿, 4 肺气肿	1 新冠(包括疑似)	0 无	1 发热, 2 咳嗽, 5 声音嘶哑, 8 呕吐	2 支气管炎（无喘息）, 5 喉炎	0 无	0 无		1 两周以内	0	0	0	0	0	0 否	0 否	0 否	0 无
1210	2022-11-9	1 男	1 临沂妇幼保健院	6000094331	2 住院	13969970527	1 有	1 有	0 无	1 有	无	0 无	2022-12-31	双肺支气管血管束稍增多增粗，双肺野内可见局限性密度减低区。	8 血管束增粗, 4 肺气肿	1 新冠(包括疑似)	0 无	1 发热, 2 咳嗽, 5 声音嘶哑	2 支气管炎（无喘息）, 5 喉炎	0 无	0 无		1 两周以内	0	0	0	0	0	0 否	0 否	0 否	0 无
1211	2022-11-1	2 女	1 临沂妇幼保健院	6000094331	2 住院	18653941001	0 无	0 无	0 无	0 无	无	0 无	2023-1-4	双肺支气管血管束稍增多增粗，双肺野内可见局限性密度减低区	8 血管束增粗, 4 肺气肿	1 新冠(包括疑似)	0 无	1 发热, 8 呕吐, 2 咳嗽	2 支气管炎（无喘息）	0 无	0 无		1 两周以内	0	0	0	0	0	0 否	0 否	0 否	0 无
1212	2022-8-31	2 女	1 临沂妇幼保健院	6000093457	2 住院	13793936036	0 无	0 无	0 无	0 无	无	0 无	2022-12-22	双肺支气管血管束增多增粗，双肺下叶见斑片状密度减低区	8 血管束增粗, 4 肺气肿	1 新冠(包括疑似)	0 无	1 发热	1上呼吸道感染	0 无	0 无		0 否	0	2	0	0	0	0 否	0 否	0 否	0 无
1213	2022-8-27	1 男	1 临沂妇幼保健院	EC17Y940338541576	1 门诊	15864848740	0 无	0 无	0 无	0 无	无	0 无	2023-1-8	双肺支气管血管束稍增多，双肺密度不均匀，双肺下叶局部密度减低	8 血管束增粗, 4 肺气肿	1 新冠(包括疑似)	0 无	1 发热, 4 呼吸急促/呼吸困难	2 支气管炎（无喘息）	0 无	0 无		0 否	1	2	0	0	0	0 否	0 否	0 否	0 无
1214	2022-7-20	2 女	1 临沂妇幼保健院	542432	1 门诊	13573908119	0 无	0 无	0 无	1 有	无	0 无	2023-1-5	双肺支气管血管束稍增多增粗，双肺野内可见局限性密度减低区	8 血管束增粗, 4 肺气肿	1 新冠(包括疑似)	0 无	1 发热, 2 咳嗽	2 支气管炎（无喘息）	0 无	0 无		0 否	3	3	0	0	0	0 否	0 否	0 否	0 无
1215	2022-6-14	2 女	1 临沂妇幼保健院	EC17Y940336784427	1 门诊	15066679306	0 无	0 无	0 无	0 无	无	0 无	2023-1-5	双肺支气管血管束稍增多增粗，双肺野内可见局限性密度减低区	8 血管束增粗, 4 肺气肿	1 新冠(包括疑似)	0 无	1 发热, 2 咳嗽	2 支气管炎（无喘息）	0 无	0 无		1 两周以内	1	3	0	0	0	0 否	0 否	0 否	0 无
1216	2022-3-14	1 男	1 临沂妇幼保健院	554301	1 门诊	13280944613	0 无	0 无	0 无	0 无	无	0 无	2023-1-10	双肺支气管血管束增粗，支气管壁增厚，双肺下叶见局部密度减低区	8 血管束增粗, 4 肺气肿	1 新冠(包括疑似)	0 无	1 发热, 2 咳嗽	2 支气管炎（无喘息）	0 无	0 无		0 否	4	4	0	0	0	0 否	0 否	0 否	0 无
1217	2022-2-17	1 男	1 临沂妇幼保健院	EC17Y940332968179	1 门诊	13468120811	0 无	0 无	0 无	0 无	无	0 无	2023-1-2	双肺支气管血管束增粗，支气管壁增厚，左肺下叶背段示片状低密度区	4 肺气肿, 8 血管束增粗, 25 支气管管壁增厚	1 新冠(包括疑似)	0 无	1 发热, 5 声音嘶哑	5 喉炎	0 无	0 无		0 否	1	1	0	0	0	0 否	0 否	0 否	0 无
1218	2022-10-11	2 女	1 临沂妇幼保健院	EC17Y940339710531	1 门诊	15588091761	0 无	0 无	0 无	0 无	无	0 无	2023-1-11	右肺上叶、下叶下叶间隔增厚，见片状密度增高影，边缘模糊。	2 斑片影, 14 小叶间隔增厚	1 新冠(包括疑似)	3 金黄色葡萄球菌	1 发热, 2 咳嗽	4 肺炎	0 无	0 无		1 两周以内	1	3	0	0	NA	1 是	0 否	0 否	0 无
1219	2022-11-20	1 男	1 临沂妇幼保健院	573522	1 门诊	18560533818	0 无	0 无	0 无	0 无	无	0 无	2022-12-31	双肺支气管血管束增多、增粗，双肺见斑片状密度增高影，边缘模糊	8 血管束增粗, 2 斑片影	1 新冠(包括疑似)	0 无	1 发热, 2 咳嗽	4 肺炎	0 无	0 无		1 两周以内	2	2	0	0	0	0 否	0 否	0 否	0 无
1220	2022-11-4	1 男	1 临沂妇幼保健院	573552	1 门诊	15865971530	0 无	0 无	0 无	1 有	无	0 无	2022-12-30	右肺上及双肺下叶见斑片状密度增高影，双肺下叶见密度减低区	2 斑片影, 4 肺气肿	1 新冠(包括疑似)	0 无	1 发热, 2 咳嗽	4 肺炎	0 无	0 无		1 两周以内	0	1	0	0	0	0 否	1 是	0 否	3 慢性咳嗽	慢性咳嗽持续约1月
1221	2016-3-1	2 女	1 临沂妇幼保健院	93942	1 门诊	18953955860	0 无	0 无	0 无	0 无	无	0 无	2022-12-24	双肺血管束增粗、增粗，双肺多发点片状、斑片状密度增高影，边缘模糊，支气管壁增厚。	2 斑片影, 8 血管束增粗, 25 支气管管壁增厚	1 新冠(包括疑似)	0 无	1 发热, 2 咳嗽	4 肺炎	0 无	0 无		1 两周以内	1	2	0	0	0	1 是	1 是	0 否	3 慢性咳嗽, 10 胃肠道症状	慢性咳嗽持续约1月，新冠后易恶心
1222	2022-11-4	1 男	1 临沂妇幼保健院	6000094023	2 住院	18653929365	1 有	0 无	0 无	0 无	无	0 无	2023-1-1	双肺血管束增多、增粗，右肺上叶条片状密度增高影，双肺下叶见片絮状密度增高影，边缘模糊	2 斑片影, 8 血管束增粗	1 新冠(包括疑似)	0 无	1 发热, 2 咳嗽	4 肺炎	0 无	0 无		1 两周以内	5	5	5	0	0	0 否	0 否	0 否	20 反复呼吸道感染	反复呼吸道感染
1223	2022-10-23	1 男	1 临沂妇幼保健院	6000095576	2 住院	18265992193	1 有	0 无	0 无	1 有	无	0 无	2023-1-12	右肺门上角及右肺下野内带斑片状致密影	2 斑片影	1 新冠(包括疑似)	0 无	1 发热, 8 呕吐	4 肺炎	0 无	0 无		1 两周以内	0	0	0	0	0	0 否	0 否	0 否	0 无	2023/7开始反复发热，1-2周1次
1224	2022-10-23	2 女	1 临沂妇幼保健院	6000094268	2 住院	18954958810	0 无	0 无	0 无	1 有	无	0 无	2022-12-30	双肺可见片状及斑片状密度增高影，边界模糊，双肺下叶见片状密度减低影	2 斑片影, 4 肺气肿	1 新冠(包括疑似)	3 金黄色葡萄球菌	1 发热, 2 咳嗽	4 肺炎	0 无	0 无		1 两周以内	1	0	0	1	1	1 是	1 是	0 否	3 慢性咳嗽	慢性咳嗽持续约1月
1225	2022-10-22	1 男	1 临沂妇幼保健院	6000094046	2 住院	15165493446	1 有	0 无	0 无	0 无	无	0 无	2022-12-10	双肺支气管血管束增粗，双肺见局限性密度减低区，右肺上叶及左肺下叶斑片状密度增高影，边界模糊	2 斑片影, 4 肺气肿, 8 血管束增粗	1 新冠(包括疑似)	0 无	1 发热, 2 咳嗽	4 肺炎	0 无	0 无		1 两周以内	3	3	0	0	0	1 是	0 否	0 否	0 无
1226	2022-10-22	2 女	1 临沂妇幼保健院	6000093328	2 住院	15863918596	0 无	0 无	0 无	0 无	无	0 无	2022-12-29	双肺支气管血管束增多、增粗，右肺上叶及左肺下叶示斑片状密度增高影，边缘模糊	2 斑片影, 8 血管束增粗	1 新冠(包括疑似)	0 无	1 发热, 2 咳嗽	4 肺炎	0 无	0 无		1 两周以内	0	2	0	0	0	0 否	0 否	0 否	0 无
1227	2022-11-28	1 男	1 临沂妇幼保健院	6000091958	2 住院	15762986198	0 无	0 无	0 无	1 有	无	0 无	2023-1-12	双肺支气管血管束增多、增粗，双肺见片絮状密度增高影，边界模糊，右肺著， 右肺下叶局部见片状密度减低区	2 斑片影, 4 肺气肿, 8 血管束增粗	1 新冠(包括疑似)	3 金黄色葡萄球菌, 10 阴沟肠杆菌	1 发热, 2 咳嗽, 8 呕吐	4 肺炎	0 无	0 无		2 两到四周	3	5	0	0	NA	0 否	0 否	0 否	0 无
1228	2022-12-3	2 女	1 临沂妇幼保健院	6000094688	2 住院	15265659953	0 无	0 无	0 无	0 无	无	0 无	2023-1-6	双肺支气管血管束增粗，右肺上叶示少许斑片状密度增高影，边缘模糊	2 斑片影, 8 血管束增粗	1 新冠(包括疑似)	0 无	1 发热, 2 咳嗽	4 肺炎	0 无	0 无		1 两周以内	0	0	0	0	0	0 否	0 否	0 否	0 无
1229	2022-11-5	2 女	1 临沂妇幼保健院	6000093791	2 住院	15206820681	0 无	0 无	0 无	0 无	无	0 无	2023-1-2	双肺支气管血管束增多增粗，双肺小叶间隔增厚，右肺上叶及下叶见斑片状、条索样密度增高影，边缘模糊，右肺上叶显著，双肺内透光度不均匀	2 斑片影, 5 索条状影, 8 血管束增粗, 4 肺气肿, 14 小叶间隔增厚	1 新冠(包括疑似)	0 无	1 发热	4 肺炎	0 无	0 无		1 两周以内	1	5	1	3	1	1 是	0 否	0 否	20 反复呼吸道感染	反复呼吸道感染
1230	2022-11-5	2 女	1 临沂妇幼保健院	6000094572	2 住院	15854991851	0 无	0 无	0 无	0 无	无	0 无	2023-1-2	双肺支气管血管束增多增粗，双肺上叶及下叶见斑片状密度增高影，边缘模糊；双肺透光度不均，可见局限性密度减低区	2 斑片影, 4 肺气肿, 8 血管束增粗	1 新冠(包括疑似)	0 无	1 发热, 2 咳嗽, 7 抽筋	4 肺炎, 7 高热惊厥	0 无	0 无		0 否	2	2	0	0	0	0 否	0 否	0 否	0 无
1231	2022-11-11	1 男	1 临沂妇幼保健院	6000094496	2 住院	13153967033	1 有	0 无	0 无	0 无	无	0 无	2023-1-1	双肺支气管血管束稍多，双肺散在片状及絮状密度增高影，边缘模糊，双肺下叶为著，双肺下叶透光度不均	2 斑片影, 8 血管束增粗, 4 肺气肿	1 新冠(包括疑似)	7 肺炎克雷伯菌	1 发热, 2 咳嗽, 8 呕吐	4 肺炎	0 无	0 无		1 两周以内	2	2	0	0	0	1 是	0 否	0 否	0 无
1232	2022-11-3	1 男	1 临沂妇幼保健院	6000093806	2 住院	17753936959	1 有	0 无	0 无	1 有	无	0 无	2022-12-29	双肺支气管血管束增多、增粗，双肺透亮度不均匀，双肺见片絮状密度增高影，边界模糊，双肺局部见密度减低区	2 斑片影, 8 血管束增粗, 4 肺气肿	1 新冠(包括疑似)	0 无	2 咳嗽, 4 呼吸急促/呼吸困难	4 肺炎	1 有	1 有		1 两周以内	0	0	0	0	0	0 否	0 否	0 否	0 无
1233	2022-11-17	2 女	1 临沂妇幼保健院	6000093872	2 住院	15266655770	0 无	0 无	0 无	0 无	无	0 无	2022-12-28	双肺支气管血管束增多、增粗，双肺透光度不均，右肺上叶及下叶示少许条片状密度增高影，边界不清	2 斑片影, 4 肺气肿, 8 血管束增粗	1 新冠(包括疑似)	0 无	1 发热, 2 咳嗽	4 肺炎	0 无	0 无		1 两周以内	0	0	0	0	0	0 否	0 否	0 否	0 无
1234	2022-11-20	1 男	1 临沂妇幼保健院	6000093308	2 住院	18854958900	0 无	0 无	0 无	1 有	无	0 无	2022-12-22	双肺透光度不均，右肺上叶及双肺下叶见斑片状密度增高影并部分低密度区，边缘模糊	2 斑片影, 4 肺气肿	1 新冠(包括疑似)	9 鲍曼不动杆菌	1 发热, 2 咳嗽	4 肺炎	0 无	0 无		1 两周以内	1	1	1	1	1	0 否	0 否	0 否	0 无
1235	2022-10-28	1 男	1 临沂妇幼保健院	6000092997	2 住院	17862299550	0 无	0 无	0 无	1 有	无	0 无	2022-12-20	双肺透光度不均匀，双肺见散在片状密度增高影，边界模糊	4 肺气肿, 2 斑片影	1 新冠(包括疑似)	0 无	1 发热, 2 咳嗽, 8 呕吐	4 肺炎	0 无	0 无		1 两周以内	1	1	0	0	0	1 是	0 否	0 否	0 无
1236	2022-11-25	1 男	1 临沂妇幼保健院	6000093864	2 住院	15953965603	0 无	0 无	0 无	0 无	无	0 无	2022-12-28	双肺支气管血管束增多增粗，双肺野内见淡片状密度增高影，边界模糊	2 斑片影, 2 斑片影	1 新冠(包括疑似)	0 无	1 发热, 2 咳嗽	4 肺炎, 15 心肌损害, 11 脓毒症, 22 其他	0 无	0 无		1 两周以内	1	1	0	0	0	0 否	0 否	0 否	0 无
1237	2022-11-29	1 男	1 临沂妇幼保健院	6000094352	2 住院	15163968587	0 无	0 无	0 无	0 无	无	0 无	2023-1-5	双肺支气管血管束增多增粗，双肺下叶背侧胸膜下见淡片状密度增高影，边界模糊，双肺野内可见局限性密度减低区	2 斑片影, 4 肺气肿, 8 血管束增粗	1 新冠(包括疑似)	0 无	1 发热, 2 咳嗽	4 肺炎, 15 心肌损害, 22 其他	0 无	0 无		1 两周以内	1	1	0	0	0	0 否	0 否	0 否	0 无
1238	2022-11-13	1 男	1 临沂妇幼保健院	6000093589	2 住院	17866684111	0 无	0 无	0 无	0 无	无	0 无	2022-12-24	双肺支气管血管束增多，并可见片絮状影，边缘模糊，右肺为著	2 斑片影, 4 肺气肿, 8 血管束增粗	1 新冠(包括疑似)	0 无	1 发热, 2 咳嗽	4 肺炎, 15 心肌损害	0 无	0 无		1 两周以内	0	0	0	0	0	0 否	0 否	0 否	0 无
1239	2022-11-16	1 男	1 临沂妇幼保健院	6000094025	2 住院	13127853456	0 无	0 无	0 无	0 无	无	0 无	2022-12-28	双肺支气管血管束增粗，左肺下叶见局限性密度减低区，左肺下叶示条片状密度增高影，边缘模糊	2 斑片影, 4 肺气肿, 8 血管束增粗	1 新冠(包括疑似)	0 无	1 发热, 2 咳嗽	4 肺炎, 15 心肌损害	0 无	0 无		1 两周以内	1	1	0	0	0	0 否	0 否	0 否	0 无
1240	2022-11-22	1 男	1 临沂妇幼保健院	6000094876	2 住院	15165547709	0 无	0 无	0 无	0 无	无	0 无	2023-1-5	双肺支气管血管束增多增粗，双肺野内可见多发条片状密度增高影，部分边界模糊，部分清晰，双肺野内可见局限性密度减低区。	2 斑片影, 8 血管束增粗, 4 肺气肿	1 新冠(包括疑似)	10 阴沟肠杆菌	1 发热, 2 咳嗽	4 肺炎, 15 心肌损害	0 无	0 无		0 否	2	1	0	1	0	0 否	0 否	0 否	25 心肌酶持续升高	心肌酶持续升高8月
1241	2022-9-20	1 男	1 临沂妇幼保健院	6000094031	2 住院	16678025858	1 有	0 无	0 无	0 无	无	0 无	2022-12-22	双肺支气管血管束增多增粗，双肺近背侧多发点、片状密度增高影，边界模糊	2 斑片影, 4 肺气肿, 8 血管束增粗	1 新冠(包括疑似)	2 肺炎链球菌	1 发热, 2 咳嗽	4 肺炎, 5 喉炎, 15 心肌损害	0 无	0 无		1 两周以内	2	2	0	0	0	0 否	0 否	0 否	0 无
1242	2022-9-23	2 女	1 临沂妇幼保健院	471706	1 门诊	15020988670	1 有	0 无	0 无	0 无	无	0 无	2023-1-9	双肺支气管血管束增粗，支气管壁增厚，双肺可见散在片絮状密度增高影，边界模糊，双肺透光度不均，局部透光度增强	2 斑片影, 4 肺气肿, 8 血管束增粗, 25 支气管管壁增厚	1 新冠(包括疑似)	0 无	1 发热, 2 咳嗽	4 肺炎	0 无	0 无		0 否	0	2	0	0	0	0 否	0 否	0 否	0 无
1243	2022-9-12	1 男	1 临沂妇幼保健院	6000095284	2 住院	18263991379	0 无	0 无	0 无	0 无	无	0 无	2023-1-9	双肺支气管血管束增粗，双肺见多发斑片状密度增高影，边界不清，右肺上叶后段及下叶背段部分实变，双肺透光度不均，局部透光度增强	2 斑片影, 4 肺气肿, 8 血管束增粗	1 新冠(包括疑似)	3 金黄色葡萄球菌	2 咳嗽	4 肺炎	0 无	0 无		1 两周以内	1	1	0	0	0	0 否	0 否	0 否	0 无
1244	2022-8-12	1 男	1 临沂妇幼保健院	6000094984	2 住院	18315671599	0 无	0 无	0 无	0 无	无	0 无	2023-1-6	双肺支气管血管束增多，双肺上、下叶见斑片状密度增高影，双肺局部透光度增强。气管、左右主支气管及分支通畅，右肺上叶气管性支气管	2 斑片影, 4 肺气肿, 8 血管束增粗	1 新冠(包括疑似)	0 无	1 发热, 2 咳嗽, 5 声音嘶哑	4 肺炎, 5 喉炎	0 无	0 无		1 两周以内	1	1	0	0	0	0 否	0 否	0 否	0 无
1245	2022-8-30	1 男	1 临沂妇幼保健院	6000094106	2 住院	18854932039	1 有	0 无	0 无	0 无	无	0 无	2022-12-30	双肺支气管血管束增粗，右肺上叶及双肺下叶示条片状及斑片状密度增高影，边缘模糊	2 斑片影, 8 血管束增粗	1 新冠(包括疑似)	0 无	1 发热, 2 咳嗽, 5 声音嘶哑	4 肺炎, 5 喉炎	0 无	0 无		1 两周以内	1	1	0	1	0	0 否	0 否	0 否	0 无
1246	2022-8-27	1 男	1 临沂妇幼保健院	6000088183	2 住院	15864848740	0 无	0 无	0 无	0 无	无	0 无	2023-1-1	双肺支气管血管束增多、增粗，双肺透亮度不均匀，右肺上叶、下叶后部示淡片状密度增高影，边界模糊	2 斑片影, 4 肺气肿, 8 血管束增粗	1 新冠(包括疑似)	6大肠埃希氏菌	1 发热, 2 咳嗽, 5 声音嘶哑, 8 呕吐	4 肺炎, 5 喉炎	0 无	0 无		1 两周以内	2	2	0	1	0	0 否	0 否	0 否	0 无
1247	2022-8-11	2 女	1 临沂妇幼保健院	6000094521	2 住院	18865491908	0 无	0 无	0 无	0 无	无	0 无	2023-1-2	双肺支气管血管束增粗，支气管壁增厚，双肺可见斑片状、片絮状密度增高影， 边界欠清	2 斑片影, 8 血管束增粗	1 新冠(包括疑似)	3 金黄色葡萄球菌	1 发热, 2 咳嗽	4 肺炎	0 无	0 无		1 两周以内	3	3	0	0	0	1 是	0 否	0 否	0 无
1248	2022-8-10	1 男	1 临沂妇幼保健院	6000094420	2 住院	15921837371	0 无	0 无	0 无	0 无	无	0 无	2023-1-1	双肺支气管血管束增粗，左肺下叶见局限性密度减低区，右肺上叶及下叶示多发斑片状密度增高影，边缘模糊，右肺上叶支气管起自气管隆突处	2 斑片影, 4 肺气肿, 8 血管束增粗	1 新冠(包括疑似)	6大肠埃希氏菌	1 发热, 2 咳嗽, 3 喘息	4 肺炎, 15 心肌损害	0 无	0 无		1 两周以内	0	0	1	0	0	0 否	0 否	0 否	0 无
1249	2022-7-31	1 男	1 临沂妇幼保健院	6000094559	2 住院	15163984234	0 无	0 无	0 无	0 无	无	0 无	2023-1-5	双肺支气管血管束增多、增粗，双肺见片絮状密度增高影，边界模糊，双肺局部见密度减低区	2 斑片影, 4 肺气肿, 8 血管束增粗	1 新冠(包括疑似)	2 肺炎链球菌	1 发热, 2 咳嗽, 3 喘息	4 肺炎	0 无	0 无		1 两周以内	0	0	0	0	0	0 否	0 否	0 否	0 无
1250	2023-7-27	2 女	1 临沂妇幼保健院	6000087614	2 住院	15253929102	0 无	0 无	0 无	0 无	无	0 无	2023-1-1	双肺支气管血管束增多、增粗，双肺见片絮状密度增高影，边界模糊	2 斑片影, 8 血管束增粗	1 新冠(包括疑似)	2 肺炎链球菌	2 咳嗽	4 肺炎	0 无	0 无		1 两周以内	2	2	0	0	0	0 否	0 否	0 否	0 无
1251	2022-7-16	1 男	1 临沂妇幼保健院	6000094020	2 住院	15853905326	0 无	0 无	0 无	0 无	无	0 无	2022-12-29	双肺支气管血管束增多增粗，双肺可见条片状密度增高影，边缘模糊；双肺下叶见片状密度减低区	2 斑片影, 8 血管束增粗, 4 肺气肿	1 新冠(包括疑似)	7 肺炎克雷伯菌	1 发热, 2 咳嗽, 5 声音嘶哑	4 肺炎, 5 喉炎	0 无	0 无		1 两周以内	0	0	0	0	0	0 否	0 否	0 否	0 无
1252	2022-7-16	1 男	1 临沂妇幼保健院	EC17Y940336208798	2 住院	15762060503	0 无	0 无	0 无	0 无	无	0 无	2023-1-12	双肺支气管血管束增多、增粗，右肺见片絮状密度增高影，边界模糊	2 斑片影, 8 血管束增粗	1 新冠(包括疑似)	0 无	2 咳嗽	4 肺炎	0 无	0 无		1 两周以内	3	3	0	0	0	0 否	0 否	0 否	0 无
1253	2022-7-12	1 男	1 临沂妇幼保健院	6000094504	2 住院	15206807322	0 无	0 无	0 无	0 无	无	0 无	2023-1-8	双肺支气管血管束增粗，支气管壁增厚，双肺下叶示少许片絮状密度增高影，边界不清，双肺下叶透光度不均	2 斑片影, 4 肺气肿, 8 血管束增粗, 25 支气管管壁增厚	1 新冠(包括疑似)	0 无	1 发热, 2 咳嗽	4 肺炎	0 无	0 无		1 两周以内	0	0	0	0	0	0 否	0 否	0 否	0 无
1254	2022-6-26	1 男	1 临沂妇幼保健院	6000095862	2 住院	15589088766	1 有	1 有	0 无	1 有	无	0 无	2023-1-16	双肺支气管血管束增多增粗，左肺下叶见斑片状密度增高影，边界模糊，双肺下叶见斑片状密度减低区	2 斑片影, 4 肺气肿, 8 血管束增粗	1 新冠(包括疑似)	3 金黄色葡萄球菌	1 发热, 2 咳嗽	4 肺炎, 15 心肌损害	0 无	0 无		1 两周以内	2	2	0	0	2	0 否	0 否	0 否	0 无
1255	2022-5-31	2 女	1 临沂妇幼保健院	6000094200	2 住院	13954930813	0 无	0 无	0 无	1 有	BPD	0 无	2023-1-5	双肺支气管血管束增多、增粗，走行紊乱，双肺上、下叶见斑片状、条片状密度增高影，双肺下叶可见铺路石征。双肺局部透光度增强，右肺上叶、中叶为著，内示纹理影。纵隔稍向左侧偏移	2 斑片影, 4 肺气肿, 8 血管束增粗, 17 铺路石征	1 新冠(包括疑似)	8 铜绿假单胞菌	1 发热, 2 咳嗽	4 肺炎, 15 心肌损害	1 有	0 无		4 四到六个月	1	1	1	1	1	1 是	0 否	0 否	0 无
1256	2022-5-31	2 女	1 临沂妇幼保健院	6000083613	2 住院	13954930813	0 无	0 无	0 无	0 无	BPD	0 无	2022-12-28	双肺支气管血管束增多、紊乱，双肺内见多发斑片状、条索状密度增高影，边界模糊，双肺透光度不均，局部透光度增强，纵隔稍向左侧偏移	2 斑片影, 4 肺气肿, 5 索条状影	1 新冠(包括疑似)	0 无	1 发热, 2 咳嗽	4 肺炎, 15 心肌损害	1 有	0 无		3 一到三个月	1	2	1	1	1	1 是	0 否	0 否	0 无
1257	2022-4-21	2 女	1 临沂妇幼保健院	6000093264	2 住院	19953826555	0 无	0 无	0 无	0 无	无	0 无	2022-12-23	双肺支气管血管束增多增粗，双肺上叶及下叶见斑片状、条片状密度增高影，边界模糊，双肺下叶见斑片状密度减低区	2 斑片影, 4 肺气肿, 8 血管束增粗	1 新冠(包括疑似)	0 无	1 发热, 2 咳嗽, 5 声音嘶哑	4 肺炎, 5 喉炎	0 无	0 无		1 两周以内	0	0	0	0	0	0 否	0 否	0 否	0 无
1258	2022-1-12	1 男	1 临沂妇幼保健院	6000094771	2 住院	13589673613	0 无	0 无	0 无	0 无	无	0 无	2023-1-8	双肺支气管血管束增粗，支气管壁增厚，右肺中叶及下叶见片絮状密度增高影，边界不清	2 斑片影, 8 血管束增粗, 25 支气管管壁增厚	1 新冠(包括疑似)	0 无	1 发热, 2 咳嗽	4 肺炎	0 无	0 无		0 否	0	0	0	0	0	0 否	0 否	0 否	0 无
1259	2021-10-1	1 男	1 临沂妇幼保健院	6000092847	2 住院	18853928787	1 有	0 无	0 无	0 无	无	0 无	2022-12-20	双肺支气管血管束增粗，右肺上叶示条片状及索条状密度增高影，边缘稍模糊，右肺上叶支气管起自气管隆突水平	2 斑片影, 8 血管束增粗	1 新冠(包括疑似)	0 无	1 发热, 2 咳嗽, 10 皮疹	4 肺炎, 22 其他	0 无	0 无		1 两周以内	0	0	0	0	0	0 否	0 否	0 否	0 无
1260	2021-10-7	1 男	1 临沂妇幼保健院	6000067784	2 住院	13864929913	1 有	0 无	1 有	0 无	无	0 无	2022-12-28	双肺支气管血管束增多增粗，右肺下叶胸膜下见少许淡片状密度增高影，边界模糊	2 斑片影, 8 血管束增粗	1 新冠(包括疑似)	0 无	1 发热, 2 咳嗽	4 肺炎	0 无	0 无		1 两周以内	3	3	1	0	0	0 否	0 否	0 否	0 无
1261	2021-9-12	1 男	1 临沂妇幼保健院	466343	2 住院	15306412236	1 有	0 无	0 无	1 有	无	0 无	2023-1-9	双肺支气管血管束增粗，支气管壁增厚，双肺下叶可见散在片絮影，边缘模糊	2 斑片影, 8 血管束增粗, 25 支气管管壁增厚	1 新冠(包括疑似)	0 无	1 发热, 2 咳嗽	4 肺炎	0 无	0 无		1 两周以内	1	1	0	0	0	0 否	0 否	0 否	0 无
1262	2021-4-17	2 女	1 临沂妇幼保健院	6000059533	2 住院	13969977070	0 无	0 无	0 无	0 无	婴儿痉挛症	0 无	2022-12-27	双肺支气管血管束增多增粗，双肺内见多发斑片状、条索样高密度影，边界模糊，双肺透光度不均，可见局限性密度减低影	2 斑片影, 4 肺气肿, 8 血管束增粗	1 新冠(包括疑似)	0 无	1 发热, 2 咳嗽, 5 声音嘶哑	5 喉炎, 4 肺炎	0 无	0 无		1 两周以内	1	1	0	0	0	0 否	0 否	0 否	0 无
1263	2020-11-19	1 男	1 临沂妇幼保健院	6000032644	2 住院	19953979580	1 有	0 无	0 无	1 有	雷特综合征	0 无	2022-12-28	双侧胸廓对称，双肺支气管血管束增多增粗，双肺上叶及双肺下叶见条片状密度增高影，以双肺下叶为著，边界模糊，气管内可见插管置入	2 斑片影, 8 血管束增粗	1 新冠(包括疑似)	0 无	4 呼吸急促/呼吸困难	4 肺炎, 22 其他	1 有	1 有		1 两周以内	2	2	1	0	NA	0 否	0 否	0 否	0 无
1264	2018-6-9	2 女	1 临沂妇幼保健院	6000094178	2 住院	15092982139	0 无	0 无	0 无	0 无	无	0 无	2023-1-4	双肺支气管血管束增粗，支气管壁增厚，右肺下叶见局部透光度增强区，右肺中叶及左肺上叶示条索影	5 索条状影, 8 血管束增粗, 25 支气管管壁增厚, 4 肺气肿	1 新冠(包括疑似)	0 无	2 咳嗽, 4 呼吸急促/呼吸困难, 5 声音嘶哑	4 肺炎, 5 喉炎	1 有	0 无		1 两周以内	5	5	0	3	3	0 否	0 否	0 否	0 无
1265	2020-12-8	1 男	1 临沂妇幼保健院	190253	2 住院	18053995267	0 无	0 无	0 无	0 无	无	0 无	2023-1-5	胸片示右肺下野内带及左肺下野内中带示有斑片状致密影，边缘模糊，双肺门影浓密	2 斑片影	1 新冠(包括疑似)	0 无	1 发热, 2 咳嗽	4 肺炎	0 无	0 无		0 否	2	2	NA	0	0	0 否	0 否	0 否	0 无
1266	2015-4-3	1 男	1 临沂妇幼保健院	548136	2 住院	15866992229	0 无	0 无	0 无	1 有	无	0 无	2023-1-7	双肺支气管血管束稍增多增粗，右肺上叶见斑片状密度增高影，边界模糊	2 斑片影, 8 血管束增粗	1 新冠(包括疑似)	0 无	1 发热, 2 咳嗽	4 肺炎	0 无	0 无		1 两周以内	0	0	0	0	0	0 否	0 否	0 否	0 无
1267	2011-11-18	1 男	1 临沂妇幼保健院	6000094006	2 住院	13864974538	0 无	1 有	0 无	0 无	无	0 无	2022-12-28	双肺支气管血管束稍增多增粗，左肺下叶胸膜下可见少许条片影	2 斑片影, 8 血管束增粗	1 新冠(包括疑似)	0 无	1 发热, 2 咳嗽	4 肺炎	0 无	0 无		1 两周以内	3	3	0	0	0	0 否	0 否	0 否	4 脑雾（注意力不集中/记忆力下降）
1268	2012-10-19	1 男	1 临沂妇幼保健院	EC17Y940340416895	2 住院	18369470807	0 无	0 无	0 无	0 无	无	0 无	2022-12-30	左肺下叶示少许斑片状密度增高影，边缘模糊	2 斑片影	1 新冠(包括疑似)	0 无	1 发热, 2 咳嗽	4 肺炎	0 无	0 无		0 否	0	1	0	0	0	0 否	0 否	0 否	0 无
1269	2009-11-18	1 男	1 临沂妇幼保健院	EC17Y9419202251	2 住院	13455921256	0 无	0 无	0 无	0 无	无	0 无	2022-12-28	双肺血管束增多、增粗，右肺下野见少许淡片状密度增高影，边缘模糊	2 斑片影, 8 血管束增粗	1 新冠(包括疑似)	0 无	1 发热, 2 咳嗽	4 肺炎	0 无	0 无		0 否	0	0	0	0	0	0 否	0 否	0 否	0 无
1270	2022-9-11	1 男	1 临沂妇幼保健院	6000093982	2 住院	13153916767	0 无	0 无	0 无	0 无	无	0 无	2022-12-29	支气管壁增厚，双肺下叶局限性密度减低区，右肺上叶及下叶斑片状及条片状密度增高区	2 斑片影, 8 血管束增粗, 4 肺气肿	1 新冠(包括疑似)	3 金黄色葡萄球菌	1 发热, 2 咳嗽	4 肺炎	0 无	0 无		1 两周以内	1	1	1	1	0	0 否	0 否	0 否	0 无
1271	2022-10-25	1 男	1 临沂妇幼保健院	6000095460	2 住院	18669963830	0 无	0 无	0 无	0 无	无	0 无	2023-1-11	双肺野透光度不均，双肺近背侧胸膜下多发条片状影	2 斑片影, 4 肺气肿	1 新冠(包括疑似)	0 无	1 发热, 2 咳嗽	4 肺炎	0 无	0 无		1 两周以内	1	2	0	0	0	0 否	0 否	0 否	0 无
1272	2022-10-5	2 女	1 临沂妇幼保健院	6000094392	2 住院	13153913915	0 无	0 无	0 无	1 有	无	0 无	2023-1-1	双肺血管束稍增多，双肺下叶条片状密度影。	2 斑片影, 8 血管束增粗	1 新冠(包括疑似)	0 无	1 发热, 2 咳嗽	4 肺炎	0 无	0 无		1 两周以内	0	0	0	0	0	0 否	0 否	0 否	0 无
1273	2008-12-19	1 男	1 临沂妇幼保健院	6000093995	2 住院	13518693991	0 无	0 无	0 无	0 无	无	0 无	2023-1-4	双肺胸膜下及左肺下叶见多发斑片状及片絮状磨玻璃样密度影，边缘模糊	1 磨玻璃影	1 新冠(包括疑似)	0 无	1 发热, 2 咳嗽	4 肺炎	0 无	0 无		1 两周以内	0	1	0	0	0	0 否	0 否	0 否	0 无
1274	2012-3-2	1 男	1 临沂妇幼保健院	559138	1 门诊	15853981972	0 无	0 无	0 无	0 无	无	0 无	2023-1-2	双肺支气管血管束稍增多	8 血管束增粗	1 新冠(包括疑似)	0 无	1 发热, 2 咳嗽, 14 胸闷	2 支气管炎（无喘息）	0 无	0 无		0 否	0	0	0	0	0	0 否	0 否	0 否	0 无
1275	2011-3-29	1 男	1 临沂妇幼保健院	6000055815	2 住院	13697815802	0 无	0 无	0 无	0 无	无	0 无	2022-12-22	双肺支气管血管束稍增多增粗，双肺下叶见索条影，	5 索条状影, 8 血管束增粗	1 新冠(包括疑似)	0 无	1 发热, 14 胸闷	2 支气管炎（无喘息）, 22 其他	0 无	0 无		0 否	1	1	10	0	0	0 否	0 否	0 否	0 无
1276	2016-2-3	1 男	1 临沂妇幼保健院	45222	1 门诊	13954961833	0 无	0 无	0 无	0 无	无	0 无	2023-1-11	双肺支气管血管束增多，部分支气管壁增厚	8 血管束增粗	1 新冠(包括疑似)	0 无	1 发热, 14 胸闷	1上呼吸道感染	0 无	0 无		1 两周以内	0	0	0	0	0	0 否	0 否	0 否	0 无
1277	2012-1-5	2 女	1 临沂妇幼保健院	6000093026	2 住院	13355073138	0 无	0 无	0 无	0 无	无	0 无	2022-12-23	双肺支气管血管束稍增多增粗，未见异常密度增高影	8 血管束增粗	1 新冠(包括疑似)	0 无	1 发热, 2 咳嗽, 4 呼吸急促/呼吸困难	2 支气管炎（无喘息）	1 有	0 无		1 两周以内	1	1	0	0	0	0 否	0 否	0 否	0 无
